# Supplementary material for: The global variation of medical student engagement in teaching: Implications for medical electives
Source: PLoS One. 2020 Feb 24;15(2):e0229338. doi: 10.1371/journal.pone.0229338 (PMC7039511; doi:10.1371/journal.pone.0229338)
Supplement: S1 Data — (CSV) [file pone.0229338.s002.csv]

Anonymous Identifier	Progress	Country of Study (Q36)	Q2 What was your course entry?	Q3 What is the current nature of your medical studies?	Q4 What is your current year of study?	Q7 What type of teaching have you been involved in?	Q7_2	Q7_3	Q10 Have you ever received formal training teaching skills whilst at medica school?	Q12_1 Whilst at mediacl school, who have you provided teaching sessions to? Choose all that apply	Q12_2	Q12_3	Q12_4	Q12_5	Q12_6	Q12_5_TEXT	Q13 How beneficial to your development did you find teaching junior medical students?	Q14 How beneficial to your development did you find teaching senior medical students?	Q15 How beneficial to your development did you find teaching clinical doctors?	Q18 How beneficial to your development did you find teaching other healthcare team members?	Q26 If you do provide teaching as a student, what best describes how often you teach?
1	100	Norway	Post-graduate entry (i.e. after completing an initial degree)	Clinical	Fifth (5th)	Peer-to-peer lectures*	Mentoring schemes**	Assisting medical faculty teaching***	No	Medical students, more junior than your level/grade/year	Medical students, more senior than (or same as) your level/grade/year		Other members of the healthcare team				A lot	A lot		A lot	Numerous times a year
2	100	Norway	Undergraduate entry (i.e. first degree in any subject)	Clinical	Fifth (5th)	Peer-to-peer lectures*		Assisting medical faculty teaching***	Yes, compulsory & organised by the medical school	Medical students, more junior than your level/grade/year							A moderate amount				Around once a month
3	100	Norway	Undergraduate entry (i.e. first degree in any subject)	Mixed preclinical and clinical	Fifth (5th)				No						I have not provided any teaching
4	100	Norway	Undergraduate entry (i.e. first degree in any subject)	Clinical	Fifth (5th)			Assisting medical faculty teaching***	No	Medical students, more junior than your level/grade/year							A great deal				Less than once a year
5	100	Norway	Undergraduate entry (i.e. first degree in any subject)	Clinical	Fifth (5th)	Peer-to-peer lectures*	Mentoring schemes**	Assisting medical faculty teaching***	Yes, non-compulsory & organised by an external group	Medical students, more junior than your level/grade/year	Medical students, more senior than (or same as) your level/grade/year						A great deal	A great deal		A great deal	Less than once a year
6	100	United Kingdom of Great Britain and Northern Ireland	Undergraduate entry (i.e. first degree in any subject)	Clinical	Sixth (6th)	Peer-to-peer lectures*			No	Medical students, more junior than your level/grade/year							A lot				Numerous times a year
7	100	United Kingdom of Great Britain and Northern Ireland	Undergraduate entry (i.e. first degree in any subject)	Clinical	Fifth (5th)	Peer-to-peer lectures*	Mentoring schemes**		No	Medical students, more junior than your level/grade/year		Clinical doctors					A lot	A moderate amount	A moderate amount		Numerous times a year
8	100	United Kingdom of Great Britain and Northern Ireland	Undergraduate entry (i.e. first degree in any subject)	Clinical	Sixth (6th)		Mentoring schemes**		No	Medical students, more junior than your level/grade/year		Clinical doctors					A moderate amount	A moderate amount	A moderate amount	A moderate amount	Numerous times a year
9	100	Norway	Undergraduate entry (i.e. first degree in any subject)	Clinical	Fifth (5th)	Peer-to-peer lectures*			No	Medical students, more junior than your level/grade/year							A little	A little	A little	A little	Less than once a year
10	100	United Kingdom of Great Britain and Northern Ireland	Undergraduate entry (i.e. first degree in any subject)	Clinical	Fourth (4th)	Peer-to-peer lectures*		Assisting medical faculty teaching***	No	Medical students, more junior than your level/grade/year							A moderate amount				Numerous times a year
11	100	United Kingdom of Great Britain and Northern Ireland	Post-graduate entry (i.e. after completing an initial degree)	Clinical	Third (3rd)	Peer-to-peer lectures*	Mentoring schemes**		No	Medical students, more junior than your level/grade/year							A lot				Numerous times a year
12	100	United Kingdom of Great Britain and Northern Ireland	Undergraduate entry (i.e. first degree in any subject)	Clinical	Fourth (4th)	Peer-to-peer lectures*			No	Medical students, more junior than your level/grade/year							A lot				Less than once a year
13	100	United Kingdom of Great Britain and Northern Ireland	Undergraduate entry (i.e. first degree in any subject)	Clinical	Fourth (4th)				No						I have not provided any teaching
14	100	United Kingdom of Great Britain and Northern Ireland	Undergraduate entry (i.e. first degree in any subject)	Clinical	Sixth (6th)	Peer-to-peer lectures*		Assisting medical faculty teaching***	Yes, compulsory & organised by the medical school	Medical students, more junior than your level/grade/year							A lot				Around once a week
15	100	Norway	Undergraduate entry (i.e. first degree in any subject)	Mixed preclinical and clinical	Sixth (6th)				Yes, non-compulsory & organised by an external group	Medical students, more junior than your level/grade/year							A lot				Less than once a year
16	100	United Kingdom of Great Britain and Northern Ireland	Post-graduate entry (i.e. after completing an initial degree)	Clinical	Sixth (6th)	Peer-to-peer lectures*	Mentoring schemes**	Assisting medical faculty teaching***	Yes, compulsory & organised by the medical school	Medical students, more junior than your level/grade/year							A great deal				Around once a week
17	100	Norway	Undergraduate entry (i.e. first degree in any subject)	Mixed preclinical and clinical	Fourth (4th)			Assisting medical faculty teaching***	No						I have not provided any teaching
18	100	Norway	Undergraduate entry (i.e. first degree in any subject)	Mixed preclinical and clinical	Fourth (4th)				No						I have not provided any teaching
19	100	United Kingdom of Great Britain and Northern Ireland	Undergraduate entry (i.e. first degree in any subject)	Clinical	Fifth (5th)	Peer-to-peer lectures*	Mentoring schemes**		No	Medical students, more junior than your level/grade/year	Medical students, more senior than (or same as) your level/grade/year						A great deal	A lot			Around once a month
20	100	United Kingdom of Great Britain and Northern Ireland	Undergraduate entry (i.e. first degree in any subject)	Clinical	Sixth (6th)	Peer-to-peer lectures*	Mentoring schemes**		No	Medical students, more junior than your level/grade/year	Medical students, more senior than (or same as) your level/grade/year						A lot	A moderate amount			Numerous times a year
21	100	Norway	Undergraduate entry (i.e. first degree in any subject)	Mixed preclinical and clinical	Fourth (4th)	Peer-to-peer lectures*			Yes, non-compulsory & organised by an external group	Medical students, more junior than your level/grade/year				Other (please specify)		High School Classes	A great deal			A lot	Numerous times a year
22	100	France	Undergraduate entry (i.e. first degree in any subject)	Clinical	Sixth (6th)			Assisting medical faculty teaching***	No	Medical students, more junior than your level/grade/year							A moderate amount				Less than once a year
23	100	France	Undergraduate entry (i.e. first degree in any subject)	Clinical	Second (2nd)				No						I have not provided any teaching
24	100	France	Post-graduate entry (i.e. after completing an initial degree)	Clinical	Fourth (4th)	Peer-to-peer lectures*	Mentoring schemes**	Assisting medical faculty teaching***	Yes, non-compulsory & organised by the medical school	Medical students, more junior than your level/grade/year							A great deal				Numerous times a year
25	100	France	Undergraduate entry (i.e. first degree in any subject)	Mixed preclinical and clinical	Fifth (5th)	Peer-to-peer lectures*			No						I have not provided any teaching
26	100	United Kingdom of Great Britain and Northern Ireland	Undergraduate entry (i.e. first degree in any subject)	Clinical	Third (3rd)	Peer-to-peer lectures*	Mentoring schemes**		Yes, compulsory & organised by the medical school	Medical students, more junior than your level/grade/year							A great deal				Numerous times a year
27	100	United Kingdom of Great Britain and Northern Ireland	Undergraduate entry (i.e. first degree in any subject)	Clinical	Sixth (6th)	Peer-to-peer lectures*	Mentoring schemes**	Assisting medical faculty teaching***	Yes, compulsory & organised by the medical school	Medical students, more junior than your level/grade/year	Medical students, more senior than (or same as) your level/grade/year		Other members of the healthcare team				A great deal	A lot		A moderate amount	Around once a week
28	100	United States of America	Post-graduate entry (i.e. after completing an initial degree)	Clinical	Fourth (4th)	Peer-to-peer lectures*	Mentoring schemes**		Yes, compulsory & organised by the medical school	Medical students, more junior than your level/grade/year		Clinical doctors					A great deal	A great deal	A great deal	A little	Around once a week
29	100	Malaysia	Undergraduate entry (i.e. first degree in any subject)	Clinical	Fifth (5th)		Mentoring schemes**	Assisting medical faculty teaching***	No	Medical students, more junior than your level/grade/year	Medical students, more senior than (or same as) your level/grade/year						A great deal	A great deal			Numerous times a year
30	100	United Kingdom of Great Britain and Northern Ireland	Undergraduate entry (i.e. first degree in any subject)	Mixed preclinical and clinical	Sixth (6th)	Peer-to-peer lectures*	Mentoring schemes**	Assisting medical faculty teaching***	Yes, compulsory & organised by the medical school	Medical students, more junior than your level/grade/year	Medical students, more senior than (or same as) your level/grade/year						A great deal	A great deal			Around once a week
31	100	Grenada	Post-graduate entry (i.e. after completing an initial degree)	Pre-clinical	First (1st)				No						I have not provided any teaching
32	100	South Africa	Post-graduate entry (i.e. after completing an initial degree)	Clinical	Fourth (4th)		Mentoring schemes**		No	Medical students, more junior than your level/grade/year			Other members of the healthcare team				A moderate amount			A moderate amount	Numerous times a year
33	100	South Africa	Undergraduate entry (i.e. first degree in any subject)	Pre-clinical	Second (2nd)	Peer-to-peer lectures*	Mentoring schemes**		Yes, compulsory & organised by the medical school	Medical students, more junior than your level/grade/year	Medical students, more senior than (or same as) your level/grade/year						A lot	A lot			Around once a month
34	100	United States of America	Post-graduate entry (i.e. after completing an initial degree)	Clinical	Third (3rd)	Peer-to-peer lectures*			No	Medical students, more junior than your level/grade/year	Medical students, more senior than (or same as) your level/grade/year						A moderate amount	A moderate amount	A moderate amount	A moderate amount	Numerous times a year
35	100	United Kingdom of Great Britain and Northern Ireland	Undergraduate entry (i.e. first degree in any subject)	Clinical	Fourth (4th)				Yes, non-compulsory & organised by the medical school						I have not provided any teaching
36	100	United Kingdom of Great Britain and Northern Ireland	Undergraduate entry (i.e. first degree in any subject)	Clinical	Sixth (6th)	Peer-to-peer lectures*	Mentoring schemes**		Yes, compulsory & organised by the medical school	Medical students, more junior than your level/grade/year		Clinical doctors	Other members of the healthcare team				A great deal		A moderate amount	A moderate amount	Around once a month
37	100	Congo, Republic of the...	Undergraduate entry (i.e. first degree in any subject)	Clinical	Seventh (7th)	Peer-to-peer lectures*	Mentoring schemes**		No	Medical students, more junior than your level/grade/year	Medical students, more senior than (or same as) your level/grade/year						A great deal	A great deal			Around once a week
38	100	Brazil	Undergraduate entry (i.e. first degree in any subject)	Clinical	Third (3rd)		Mentoring schemes**		No	Medical students, more junior than your level/grade/year							A great deal	A great deal	None at all	A lot	Around once a week
39	100	Cameroon	Post-graduate entry (i.e. after completing an initial degree)	Clinical	Seventh (7th)	Peer-to-peer lectures*	Mentoring schemes**		No		Medical students, more senior than (or same as) your level/grade/year		Other members of the healthcare team					A lot		A lot	Around once a month
40	100	United States of America	Post-graduate entry (i.e. after completing an initial degree)	Clinical	Third (3rd)				No						I have not provided any teaching
41	100	Netherlands	Post-graduate entry (i.e. after completing an initial degree)	Clinical	Fourth (4th)	Peer-to-peer lectures*	Mentoring schemes**	Assisting medical faculty teaching***	Yes, compulsory & organised by the medical school		Medical students, more senior than (or same as) your level/grade/year							A little			Less than once a year
42	100	United States of America	Post-graduate entry (i.e. after completing an initial degree)	Pre-clinical	Second (2nd)	Peer-to-peer lectures*		Assisting medical faculty teaching***	No	Medical students, more junior than your level/grade/year							A lot				Numerous times a year
43	100	United States of America	Post-graduate entry (i.e. after completing an initial degree)	Pre-clinical	Third (3rd)	Peer-to-peer lectures*	Mentoring schemes**	Assisting medical faculty teaching***	Yes, compulsory & organised by the medical school	Medical students, more junior than your level/grade/year	Medical students, more senior than (or same as) your level/grade/year	Clinical doctors	Other members of the healthcare team				A lot	A lot	A lot	A lot	Numerous times a year
44	100	United Kingdom of Great Britain and Northern Ireland	Undergraduate entry (i.e. first degree in any subject)	Clinical	Sixth (6th)	Peer-to-peer lectures*	Mentoring schemes**		Yes, compulsory & organised by the medical school	Medical students, more junior than your level/grade/year							A great deal				Around once a month
45	100	Egypt	Undergraduate entry (i.e. first degree in any subject)	Pre-clinical	Third (3rd)	Peer-to-peer lectures*	Mentoring schemes**		Yes, non-compulsory & organised by the medical school		Medical students, more senior than (or same as) your level/grade/year						A lot	A great deal	A lot	A lot	Around once a week
46	100	Egypt	Undergraduate entry (i.e. first degree in any subject)	Pre-clinical	Second (2nd)	Peer-to-peer lectures*			Yes, non-compulsory & organised by an external group	Medical students, more junior than your level/grade/year							A great deal	A moderate amount	None at all	None at all	Numerous times a year
47	100	Egypt	Undergraduate entry (i.e. first degree in any subject)	Mixed preclinical and clinical	Second (2nd)				No						I have not provided any teaching
48	100	New Zealand	Undergraduate entry (i.e. first degree in any subject)	Clinical	Seventh (7th)	Peer-to-peer lectures*	Mentoring schemes**	Assisting medical faculty teaching***	No	Medical students, more junior than your level/grade/year	Medical students, more senior than (or same as) your level/grade/year	Clinical doctors					A great deal	A great deal	A moderate amount	A moderate amount	Numerous times a year
49	100	India	Undergraduate entry (i.e. first degree in any subject)	Clinical	Eighth (8th)	Peer-to-peer lectures*			No		Medical students, more senior than (or same as) your level/grade/year						A moderate amount	A little	A little	A moderate amount	Around once a month
50	100	United Kingdom of Great Britain and Northern Ireland	Post-graduate entry (i.e. after completing an initial degree)	Clinical	Fourth (4th)	Peer-to-peer lectures*	Mentoring schemes**	Assisting medical faculty teaching***	No	Medical students, more junior than your level/grade/year	Medical students, more senior than (or same as) your level/grade/year	Clinical doctors					A lot	A lot	A moderate amount		Around once a month
51	100	Italy	Undergraduate entry (i.e. first degree in any subject)	Clinical	Sixth (6th)				No						I have not provided any teaching
52	100	Spain	Undergraduate entry (i.e. first degree in any subject)	Mixed preclinical and clinical	Sixth (6th)				Yes, non-compulsory & organised by the medical school						I have not provided any teaching
53	8
54	42	Norway	Undergraduate entry (i.e. first degree in any subject)	Clinical	Fourth (4th)	Peer-to-peer lectures*			No
55	23	Norway	Undergraduate entry (i.e. first degree in any subject)	Mixed preclinical and clinical	Fourth (4th)
56	8
57	8
58	42	Norway	Undergraduate entry (i.e. first degree in any subject)	Clinical	Sixth (6th)				No
59	4
60	23	Norway	Undergraduate entry (i.e. first degree in any subject)	Clinical	Fifth (5th)
61	8
62	23	Turkey	Undergraduate entry (i.e. first degree in any subject)	Clinical	Fifth (5th)
63	100	Australia	Undergraduate entry (i.e. first degree in any subject)	Clinical	Ninth (9th)			Assisting medical faculty teaching***	No	Medical students, more junior than your level/grade/year							A great deal	A great deal	A great deal	A great deal	Numerous times a year
64	4
65	8
66	46	United Kingdom of Great Britain and Northern Ireland	Undergraduate entry (i.e. first degree in any subject)	Clinical	Sixth (6th)				Yes, compulsory & organised by the medical school
67	8
68	23	Norway	Undergraduate entry (i.e. first degree in any subject)	Clinical	Fifth (5th)
69	100	Italy	Undergraduate entry (i.e. first degree in any subject)	Clinical	Sixth (6th)				No	Medical students, more junior than your level/grade/year							A great deal				Never
70	100	Egypt	Post-graduate entry (i.e. after completing an initial degree)	Clinical	Seventh (7th)	Peer-to-peer lectures*	Mentoring schemes**		Yes, non-compulsory & organised by an external group	Medical students, more junior than your level/grade/year			Other members of the healthcare team				A lot			A lot	Numerous times a year
71	81	Jordan	Undergraduate entry (i.e. first degree in any subject)	Clinical	Sixth (6th)		Mentoring schemes**	Assisting medical faculty teaching***	No	Medical students, more junior than your level/grade/year	Medical students, more senior than (or same as) your level/grade/year						A lot	A moderate amount		A little
72	23	United Kingdom of Great Britain and Northern Ireland	Undergraduate entry (i.e. first degree in any subject)	Clinical	Sixth (6th)
73	8
74	8
75	96	United Kingdom of Great Britain and Northern Ireland	Undergraduate entry (i.e. first degree in any subject)	Clinical	Sixth (6th)		Mentoring schemes**	Assisting medical faculty teaching***	No	Medical students, more junior than your level/grade/year							A great deal				Around once a week
76	96	United Kingdom of Great Britain and Northern Ireland	Undergraduate entry (i.e. first degree in any subject)	Clinical	Fifth (5th)		Mentoring schemes**		Yes, non-compulsory & organised by the medical school	Medical students, more junior than your level/grade/year							A moderate amount				Numerous times a year
77	8
78	100	Ireland	Undergraduate entry (i.e. first degree in any subject)	Clinical	Fourth (4th)		Mentoring schemes**	Assisting medical faculty teaching***	No	Medical students, more junior than your level/grade/year							A moderate amount				Less than once a year
79	8
80	65	United Kingdom of Great Britain and Northern Ireland	Post-graduate entry (i.e. after completing an initial degree)	Clinical	Fourth (4th)	Peer-to-peer lectures*	Mentoring schemes**		Yes, compulsory & organised by the medical school	Medical students, more junior than your level/grade/year
81	100	Nicaragua	Undergraduate entry (i.e. first degree in any subject)	Clinical	Ninth (9th)				No						I have not provided any teaching
82	100	Czech Republic	Post-graduate entry (i.e. after completing an initial degree)	Mixed preclinical and clinical	Fourth (4th)				No						I have not provided any teaching
83	100	Czech Republic	Undergraduate entry (i.e. first degree in any subject)	Clinical	Sixth (6th)	Peer-to-peer lectures*			No	Medical students, more junior than your level/grade/year	Medical students, more senior than (or same as) your level/grade/year						A moderate amount	A moderate amount			Less than once a year
84	100	Czech Republic	Undergraduate entry (i.e. first degree in any subject)	Clinical	Fourth (4th)				Yes, non-compulsory & organised by the medical school		Medical students, more senior than (or same as) your level/grade/year										Less than once a year
85	100	Czech Republic	Undergraduate entry (i.e. first degree in any subject)	Clinical	Fourth (4th)				Yes, non-compulsory & organised by the medical school						I have not provided any teaching
86	0
87	96	Norway	Post-graduate entry (i.e. after completing an initial degree)	Clinical	Third (3rd)				No				Other members of the healthcare team							A lot	Numerous times a year
88	100	Norway	Undergraduate entry (i.e. first degree in any subject)	Clinical	Fifth (5th)	Peer-to-peer lectures*	Mentoring schemes**	Assisting medical faculty teaching***	No		Medical students, more senior than (or same as) your level/grade/year							A moderate amount			Around once a week
89	4
90	100	United Kingdom of Great Britain and Northern Ireland	Undergraduate entry (i.e. first degree in any subject)	Clinical	Third (3rd)	Peer-to-peer lectures*	Mentoring schemes**		No	Medical students, more junior than your level/grade/year							A lot	A little	None at all	A moderate amount	Numerous times a year
91	100	United States of America	Post-graduate entry (i.e. after completing an initial degree)	Clinical	Seventh (7th)	Peer-to-peer lectures*	Mentoring schemes**	Assisting medical faculty teaching***	Yes, compulsory & organised by the medical school	Medical students, more junior than your level/grade/year							A great deal	A great deal	A great deal	A great deal	Never
92	100	Belgium	Undergraduate entry (i.e. first degree in any subject)	Clinical	Sixth (6th)	Peer-to-peer lectures*		Assisting medical faculty teaching***	Yes, non-compulsory & organised by the medical school	Medical students, more junior than your level/grade/year	Medical students, more senior than (or same as) your level/grade/year						A lot	A lot			Numerous times a year
93	100	Philippines	Post-graduate entry (i.e. after completing an initial degree)	Mixed preclinical and clinical	Fourth (4th)	Peer-to-peer lectures*	Mentoring schemes**	Assisting medical faculty teaching***	Yes, non-compulsory & organised by an external group	Medical students, more junior than your level/grade/year	Medical students, more senior than (or same as) your level/grade/year		Other members of the healthcare team				A moderate amount	A moderate amount		A little	Around once a month
94	100	United Kingdom of Great Britain and Northern Ireland	Undergraduate entry (i.e. first degree in any subject)	Clinical	Fifth (5th)	Peer-to-peer lectures*	Mentoring schemes**	Assisting medical faculty teaching***	Yes, non-compulsory & organised by the medical school	Medical students, more junior than your level/grade/year	Medical students, more senior than (or same as) your level/grade/year		Other members of the healthcare team				A great deal	A great deal		A moderate amount	Numerous times a year
95	100	United Kingdom of Great Britain and Northern Ireland	Undergraduate entry (i.e. first degree in any subject)	Clinical	Sixth (6th)	Peer-to-peer lectures*	Mentoring schemes**	Assisting medical faculty teaching***	Yes, compulsory & organised by the medical school	Medical students, more junior than your level/grade/year		Clinical doctors					A great deal	A lot	A moderate amount		Around once a month
96	96	United Kingdom of Great Britain and Northern Ireland	Undergraduate entry (i.e. first degree in any subject)	Clinical	Fourth (4th)			Assisting medical faculty teaching***	Yes, compulsory & organised by the medical school	Medical students, more junior than your level/grade/year							A great deal				Around once a week
97	100	Australia	Post-graduate entry (i.e. after completing an initial degree)	Clinical	Fourth (4th)				No	Medical students, more junior than your level/grade/year							A lot				Around once a week
98	100	United Kingdom of Great Britain and Northern Ireland	Undergraduate entry (i.e. first degree in any subject)	Clinical	Sixth (6th)	Peer-to-peer lectures*	Mentoring schemes**	Assisting medical faculty teaching***	Yes, compulsory & organised by the medical school	Medical students, more junior than your level/grade/year							A great deal				Around once a week
99	100	United Kingdom of Great Britain and Northern Ireland	Undergraduate entry (i.e. first degree in any subject)	Pre-clinical	Second (2nd)			Assisting medical faculty teaching***	Yes, non-compulsory & organised by an external group	Medical students, more junior than your level/grade/year							A lot				Around once a week
100	100	Norway	Undergraduate entry (i.e. first degree in any subject)	Clinical	Fifth (5th)			Assisting medical faculty teaching***	Yes, non-compulsory & organised by an external group	Medical students, more junior than your level/grade/year							A moderate amount				Less than once a year
101	100	United Kingdom of Great Britain and Northern Ireland	Undergraduate entry (i.e. first degree in any subject)	Clinical	Sixth (6th)	Peer-to-peer lectures*	Mentoring schemes**		Yes, compulsory & organised by the medical school	Medical students, more junior than your level/grade/year	Medical students, more senior than (or same as) your level/grade/year	Clinical doctors	Other members of the healthcare team				A great deal	A great deal	A great deal	A lot	Around once a month
102	100	United Kingdom of Great Britain and Northern Ireland	Undergraduate entry (i.e. first degree in any subject)	Clinical	Third (3rd)	Peer-to-peer lectures*	Mentoring schemes**		No	Medical students, more junior than your level/grade/year	Medical students, more senior than (or same as) your level/grade/year						A great deal	A lot		A lot	Around once a week
103	100	United Kingdom of Great Britain and Northern Ireland	Undergraduate entry (i.e. first degree in any subject)	Clinical	Sixth (6th)	Peer-to-peer lectures*	Mentoring schemes**	Assisting medical faculty teaching***	Yes, non-compulsory & organised by the medical school	Medical students, more junior than your level/grade/year	Medical students, more senior than (or same as) your level/grade/year	Clinical doctors	Other members of the healthcare team				A great deal	A moderate amount	None at all	A lot	Around once a month
104	100	Czech Republic	Undergraduate entry (i.e. first degree in any subject)	Clinical	Fourth (4th)	Peer-to-peer lectures*	Mentoring schemes**		No	Medical students, more junior than your level/grade/year							A lot			A little	Numerous times a year
105	100	United States of America	Post-graduate entry (i.e. after completing an initial degree)	Pre-clinical	Sixth (6th)	Peer-to-peer lectures*	Mentoring schemes**		No	Medical students, more junior than your level/grade/year							A great deal			A lot	Around once a week
106	100	United Kingdom of Great Britain and Northern Ireland	Undergraduate entry (i.e. first degree in any subject)	Clinical	Fourth (4th)				No						I have not provided any teaching
107	100	Norway	Undergraduate entry (i.e. first degree in any subject)	Clinical	Fifth (5th)	Peer-to-peer lectures*		Assisting medical faculty teaching***	No	Medical students, more junior than your level/grade/year	Medical students, more senior than (or same as) your level/grade/year						A moderate amount	A lot		A moderate amount	Less than once a year
108	100	United Kingdom of Great Britain and Northern Ireland	Undergraduate entry (i.e. first degree in any subject)	Clinical	Sixth (6th)				Yes, compulsory & organised by the medical school						I have not provided any teaching
109	100	United Kingdom of Great Britain and Northern Ireland	Undergraduate entry (i.e. first degree in any subject)	Clinical	Sixth (6th)	Peer-to-peer lectures*		Assisting medical faculty teaching***	Yes, compulsory & organised by the medical school	Medical students, more junior than your level/grade/year	Medical students, more senior than (or same as) your level/grade/year						A great deal	A great deal			Around once a month
110	100	United Kingdom of Great Britain and Northern Ireland	Undergraduate entry (i.e. first degree in any subject)	Clinical	Fifth (5th)	Peer-to-peer lectures*		Assisting medical faculty teaching***	Yes, non-compulsory & organised by the medical school	Medical students, more junior than your level/grade/year							A great deal				Around once a week
111	100	United Kingdom of Great Britain and Northern Ireland	Undergraduate entry (i.e. first degree in any subject)	Clinical	Sixth (6th)	Peer-to-peer lectures*	Mentoring schemes**	Assisting medical faculty teaching***	Yes, compulsory & organised by the medical school	Medical students, more junior than your level/grade/year							A great deal	A great deal	A great deal	A great deal	Numerous times a year
112	100	United Kingdom of Great Britain and Northern Ireland	Undergraduate entry (i.e. first degree in any subject)	Clinical	Fourth (4th)	Peer-to-peer lectures*	Mentoring schemes**	Assisting medical faculty teaching***	Yes, compulsory & organised by the medical school	Medical students, more junior than your level/grade/year	Medical students, more senior than (or same as) your level/grade/year		Other members of the healthcare team				A lot	A great deal	A lot	A lot	Around once a month
113	100	Andorra	Post-graduate entry (i.e. after completing an initial degree)	Pre-clinical	Fifth (5th)			Assisting medical faculty teaching***	Yes, non-compulsory & organised by an external group		Medical students, more senior than (or same as) your level/grade/year						A great deal		A great deal	A great deal	Numerous times a year
114	100	United Kingdom of Great Britain and Northern Ireland	Post-graduate entry (i.e. after completing an initial degree)	Mixed preclinical and clinical	Fourth (4th)	Peer-to-peer lectures*			No	Medical students, more junior than your level/grade/year							A lot				Around once a week
115	100	United States of America	Post-graduate entry (i.e. after completing an initial degree)	Clinical	Fourth (4th)	Peer-to-peer lectures*	Mentoring schemes**		No	Medical students, more junior than your level/grade/year	Medical students, more senior than (or same as) your level/grade/year	Clinical doctors					A little	A little	A moderate amount	None at all	Numerous times a year
116	100	United Kingdom of Great Britain and Northern Ireland	Undergraduate entry (i.e. first degree in any subject)	Clinical	Fourth (4th)	Peer-to-peer lectures*	Mentoring schemes**		Yes, non-compulsory & organised by an external group	Medical students, more junior than your level/grade/year							A lot				Less than once a year
117	100	United States of America	Post-graduate entry (i.e. after completing an initial degree)	Clinical	Fourth (4th)		Mentoring schemes**		No	Medical students, more junior than your level/grade/year	Medical students, more senior than (or same as) your level/grade/year	Clinical doctors	Other members of the healthcare team				A great deal	A great deal	A great deal	A great deal	Numerous times a year
118	100	Bangladesh	Undergraduate entry (i.e. first degree in any subject)	Clinical	Sixth (6th)	Peer-to-peer lectures*	Mentoring schemes**	Assisting medical faculty teaching***	No	Medical students, more junior than your level/grade/year							A lot				Less than once a year
119	100	Pakistan	Undergraduate entry (i.e. first degree in any subject)	Clinical	Fourth (4th)	Peer-to-peer lectures*	Mentoring schemes**		No	Medical students, more junior than your level/grade/year	Medical students, more senior than (or same as) your level/grade/year	Clinical doctors					A great deal	A great deal	A moderate amount		Around once a month
120	100	United States of America	Post-graduate entry (i.e. after completing an initial degree)	Mixed preclinical and clinical	Second (2nd)				No						I have not provided any teaching
121	100	Italy	Undergraduate entry (i.e. first degree in any subject)	Clinical	Sixth (6th)		Mentoring schemes**	Assisting medical faculty teaching***	No	Medical students, more junior than your level/grade/year							A great deal		A great deal		Numerous times a year
122	100	United Kingdom of Great Britain and Northern Ireland	Undergraduate entry (i.e. first degree in any subject)	Clinical	Third (3rd)				No						I have not provided any teaching
123	100	United Kingdom of Great Britain and Northern Ireland	Undergraduate entry (i.e. first degree in any subject)	Clinical	Fourth (4th)	Peer-to-peer lectures*		Assisting medical faculty teaching***	Yes, non-compulsory & organised by an external group	Medical students, more junior than your level/grade/year	Medical students, more senior than (or same as) your level/grade/year	Clinical doctors					A great deal	A great deal	A moderate amount		Numerous times a year
124	100	Hong Kong (S.A.R.)	Undergraduate entry (i.e. first degree in any subject)	Mixed preclinical and clinical	Fourth (4th)	Peer-to-peer lectures*			Yes, non-compulsory & organised by an external group	Medical students, more junior than your level/grade/year							A little				Less than once a year
125	100	Croatia	Undergraduate entry (i.e. first degree in any subject)	Pre-clinical	Second (2nd)				No						I have not provided any teaching
126	100	Croatia	Undergraduate entry (i.e. first degree in any subject)	Clinical	Sixth (6th)	Peer-to-peer lectures*		Assisting medical faculty teaching***	No	Medical students, more junior than your level/grade/year	Medical students, more senior than (or same as) your level/grade/year						A great deal	A great deal			Numerous times a year
127	100	Croatia	Undergraduate entry (i.e. first degree in any subject)	Clinical	Fourth (4th)			Assisting medical faculty teaching***	No	Medical students, more junior than your level/grade/year							A lot				Around once a week
128	100	Croatia	Undergraduate entry (i.e. first degree in any subject)	Mixed preclinical and clinical	Third (3rd)	Peer-to-peer lectures*			No	Medical students, more junior than your level/grade/year	Medical students, more senior than (or same as) your level/grade/year						A lot	A lot			Numerous times a year
129	100	Croatia	Undergraduate entry (i.e. first degree in any subject)	Pre-clinical	Second (2nd)	Peer-to-peer lectures*			No						I have not provided any teaching
130	100	Nigeria	Undergraduate entry (i.e. first degree in any subject)	Clinical	Fifth (5th)				No	Medical students, more junior than your level/grade/year							A great deal				Less than once a year
131	100	India	Undergraduate entry (i.e. first degree in any subject)	Clinical	Fifth (5th)	Peer-to-peer lectures*			No	Medical students, more junior than your level/grade/year	Medical students, more senior than (or same as) your level/grade/year						A lot	A lot			Numerous times a year
132	100	Morocco	Undergraduate entry (i.e. first degree in any subject)	Clinical	Eighth (8th)				No						I have not provided any teaching
133	100	Morocco	Post-graduate entry (i.e. after completing an initial degree)	Clinical	Ninth (9th)				No	Medical students, more junior than your level/grade/year							A little				Less than once a year
134	100	Morocco	Post-graduate entry (i.e. after completing an initial degree)	Clinical	Ninth (9th)			Assisting medical faculty teaching***	No			Clinical doctors					A moderate amount	A lot	A lot	A moderate amount	Numerous times a year
135	100	India	Undergraduate entry (i.e. first degree in any subject)	Clinical	Fourth (4th)				No						I have not provided any teaching
136	100	Morocco	Undergraduate entry (i.e. first degree in any subject)	Mixed preclinical and clinical	Third (3rd)	Peer-to-peer lectures*	Mentoring schemes**		Yes, non-compulsory & organised by an external group	Medical students, more junior than your level/grade/year	Medical students, more senior than (or same as) your level/grade/year		Other members of the healthcare team				A lot	A lot	A moderate amount	A little	Numerous times a year
137	100	Morocco	Post-graduate entry (i.e. after completing an initial degree)	Mixed preclinical and clinical	Fourth (4th)	Peer-to-peer lectures*			No						I have not provided any teaching
138	100	Morocco	Undergraduate entry (i.e. first degree in any subject)	Mixed preclinical and clinical	Seventh (7th)		Mentoring schemes**	Assisting medical faculty teaching***	No	Medical students, more junior than your level/grade/year			Other members of the healthcare team				A great deal			A moderate amount	Around once a week
139	100	United States of America	Post-graduate entry (i.e. after completing an initial degree)	Clinical	Third (3rd)	Peer-to-peer lectures*	Mentoring schemes**		No	Medical students, more junior than your level/grade/year	Medical students, more senior than (or same as) your level/grade/year	Clinical doctors					A great deal	A great deal	A moderate amount		Numerous times a year
140	100	South Africa	Undergraduate entry (i.e. first degree in any subject)	Clinical	Seventh (7th)	Peer-to-peer lectures*		Assisting medical faculty teaching***	No	Medical students, more junior than your level/grade/year	Medical students, more senior than (or same as) your level/grade/year						A moderate amount	A little			Numerous times a year
141	100	United Kingdom of Great Britain and Northern Ireland	Undergraduate entry (i.e. first degree in any subject)	Clinical	Sixth (6th)	Peer-to-peer lectures*			No	Medical students, more junior than your level/grade/year	Medical students, more senior than (or same as) your level/grade/year						A lot	A moderate amount			Numerous times a year
142	100	United Kingdom of Great Britain and Northern Ireland	Undergraduate entry (i.e. first degree in any subject)	Clinical	Sixth (6th)	Peer-to-peer lectures*	Mentoring schemes**		Yes, non-compulsory & organised by the medical school	Medical students, more junior than your level/grade/year							A great deal				Around once a month
143	100	United Kingdom of Great Britain and Northern Ireland	Undergraduate entry (i.e. first degree in any subject)	Clinical	Sixth (6th)				No						I have not provided any teaching
144	100	United Kingdom of Great Britain and Northern Ireland	Undergraduate entry (i.e. first degree in any subject)	Clinical	Sixth (6th)	Peer-to-peer lectures*		Assisting medical faculty teaching***	Yes, non-compulsory & organised by the medical school	Medical students, more junior than your level/grade/year	Medical students, more senior than (or same as) your level/grade/year						A great deal				Numerous times a year
145	100	United Kingdom of Great Britain and Northern Ireland	Undergraduate entry (i.e. first degree in any subject)	Clinical	Sixth (6th)	Peer-to-peer lectures*	Mentoring schemes**		Yes, non-compulsory & organised by the medical school	Medical students, more junior than your level/grade/year							A great deal				Around once a week
146	100	United Kingdom of Great Britain and Northern Ireland	Post-graduate entry (i.e. after completing an initial degree)	Clinical	Sixth (6th)				No	Medical students, more junior than your level/grade/year				Other (please specify)		A level and IB students	A lot				Around once a week
147	100	United Kingdom of Great Britain and Northern Ireland	Undergraduate entry (i.e. first degree in any subject)	Pre-clinical	Third (3rd)	Peer-to-peer lectures*		Assisting medical faculty teaching***	No	Medical students, more junior than your level/grade/year							A great deal				Around once a week
148	100	United Kingdom of Great Britain and Northern Ireland	Undergraduate entry (i.e. first degree in any subject)	Pre-clinical	Third (3rd)	Peer-to-peer lectures*	Mentoring schemes**		Yes, non-compulsory & organised by the medical school	Medical students, more junior than your level/grade/year				Other (please specify)		Year 10 and year 12 students wanting to apply to medical school	A great deal				Around once a week
149	100	United Kingdom of Great Britain and Northern Ireland	Undergraduate entry (i.e. first degree in any subject)	Pre-clinical	Third (3rd)	Peer-to-peer lectures*		Assisting medical faculty teaching***	No	Medical students, more junior than your level/grade/year							A lot				Less than once a year
150	100	United Kingdom of Great Britain and Northern Ireland	Undergraduate entry (i.e. first degree in any subject)	Clinical	Fifth (5th)	Peer-to-peer lectures*	Mentoring schemes**	Assisting medical faculty teaching***	Yes, non-compulsory & organised by the medical school	Medical students, more junior than your level/grade/year	Medical students, more senior than (or same as) your level/grade/year						A lot	A moderate amount			Around once a month
151	100	United Kingdom of Great Britain and Northern Ireland	Undergraduate entry (i.e. first degree in any subject)	Clinical	Sixth (6th)	Peer-to-peer lectures*	Mentoring schemes**		No	Medical students, more junior than your level/grade/year	Medical students, more senior than (or same as) your level/grade/year						A great deal				Around once a week
152	100	United Kingdom of Great Britain and Northern Ireland	Undergraduate entry (i.e. first degree in any subject)	Clinical	Sixth (6th)	Peer-to-peer lectures*	Mentoring schemes**		Yes, non-compulsory & organised by an external group	Medical students, more junior than your level/grade/year	Medical students, more senior than (or same as) your level/grade/year			Other (please specify)		Non-medical students	A great deal	A lot		A great deal	Numerous times a year
153	100	United Kingdom of Great Britain and Northern Ireland	Undergraduate entry (i.e. first degree in any subject)	Clinical	Sixth (6th)	Peer-to-peer lectures*			No		Medical students, more senior than (or same as) your level/grade/year	Clinical doctors		Other (please specify)		Work experience student		A moderate amount	A moderate amount		Numerous times a year
154	100	United Kingdom of Great Britain and Northern Ireland	Undergraduate entry (i.e. first degree in any subject)	Clinical	Sixth (6th)	Peer-to-peer lectures*			No	Medical students, more junior than your level/grade/year							A lot				Numerous times a year
155	100	United Kingdom of Great Britain and Northern Ireland	Undergraduate entry (i.e. first degree in any subject)	Clinical	Sixth (6th)	Peer-to-peer lectures*		Assisting medical faculty teaching***	Yes, compulsory & organised by the medical school	Medical students, more junior than your level/grade/year	Medical students, more senior than (or same as) your level/grade/year						A great deal	A great deal			Around once a month
156	100	United Kingdom of Great Britain and Northern Ireland	Undergraduate entry (i.e. first degree in any subject)	Clinical	Sixth (6th)	Peer-to-peer lectures*	Mentoring schemes**	Assisting medical faculty teaching***	Yes, non-compulsory & organised by an external group	Medical students, more junior than your level/grade/year	Medical students, more senior than (or same as) your level/grade/year	Clinical doctors					A lot	A moderate amount	A lot		Around once a month
157	100	United Republic of Tanzania	Undergraduate entry (i.e. first degree in any subject)	Clinical	Fifth (5th)	Peer-to-peer lectures*			No	Medical students, more junior than your level/grade/year							A great deal	A moderate amount	None at all	None at all	Less than once a year
158	100	United Kingdom of Great Britain and Northern Ireland	Undergraduate entry (i.e. first degree in any subject)	Pre-clinical	First (1st)				No						I have not provided any teaching
159	100	South Africa	Undergraduate entry (i.e. first degree in any subject)	Clinical	Fourth (4th)				No						I have not provided any teaching
160	100	Rwanda	Undergraduate entry (i.e. first degree in any subject)	Clinical	Fourth (4th)	Peer-to-peer lectures*	Mentoring schemes**		No	Medical students, more junior than your level/grade/year	Medical students, more senior than (or same as) your level/grade/year						A little	A little			Numerous times a year
161	100	Rwanda	Undergraduate entry (i.e. first degree in any subject)	Clinical	Fourth (4th)	Peer-to-peer lectures*			No			Clinical doctors					A little	None at all	A little	A little	Never
162	100	United Kingdom of Great Britain and Northern Ireland	Undergraduate entry (i.e. first degree in any subject)	Mixed preclinical and clinical	Fifth (5th)	Peer-to-peer lectures*			No	Medical students, more junior than your level/grade/year							A moderate amount				Less than once a year
163	100	United Kingdom of Great Britain and Northern Ireland	Undergraduate entry (i.e. first degree in any subject)	Clinical	Fifth (5th)	Peer-to-peer lectures*		Assisting medical faculty teaching***	No	Medical students, more junior than your level/grade/year							A great deal				Less than once a year
164	100	United Kingdom of Great Britain and Northern Ireland	Undergraduate entry (i.e. first degree in any subject)	Clinical	Fifth (5th)		Mentoring schemes**		No	Medical students, more junior than your level/grade/year		Clinical doctors					A moderate amount		A lot		Less than once a year
165	100	United Kingdom of Great Britain and Northern Ireland	Undergraduate entry (i.e. first degree in any subject)	Clinical	Fourth (4th)	Peer-to-peer lectures*	Mentoring schemes**	Assisting medical faculty teaching***	No	Medical students, more junior than your level/grade/year							A great deal				Numerous times a year
166	100	United Kingdom of Great Britain and Northern Ireland	Undergraduate entry (i.e. first degree in any subject)	Clinical	Fourth (4th)				No						I have not provided any teaching
167	100	United Kingdom of Great Britain and Northern Ireland	Post-graduate entry (i.e. after completing an initial degree)	Clinical	Fourth (4th)				No						I have not provided any teaching
168	100	United Kingdom of Great Britain and Northern Ireland	Undergraduate entry (i.e. first degree in any subject)	Clinical	Fifth (5th)			Assisting medical faculty teaching***	No	Medical students, more junior than your level/grade/year			Other members of the healthcare team				A great deal			A great deal	Around once a month
169	100	United Kingdom of Great Britain and Northern Ireland	Undergraduate entry (i.e. first degree in any subject)	Pre-clinical	Second (2nd)		Mentoring schemes**		Yes, compulsory & organised by the medical school		Medical students, more senior than (or same as) your level/grade/year						A moderate amount				Numerous times a year
170	100	United Kingdom of Great Britain and Northern Ireland	Undergraduate entry (i.e. first degree in any subject)	Clinical	Fourth (4th)	Peer-to-peer lectures*			Yes, non-compulsory & organised by an external group	Medical students, more junior than your level/grade/year	Medical students, more senior than (or same as) your level/grade/year						A great deal	A great deal	A great deal	A great deal	Numerous times a year
171	100	United Kingdom of Great Britain and Northern Ireland	Undergraduate entry (i.e. first degree in any subject)	Clinical	Third (3rd)	Peer-to-peer lectures*			No	Medical students, more junior than your level/grade/year							A great deal				Less than once a year
172	100	United Kingdom of Great Britain and Northern Ireland	Undergraduate entry (i.e. first degree in any subject)	Clinical	Sixth (6th)	Peer-to-peer lectures*	Mentoring schemes**		No	Medical students, more junior than your level/grade/year	Medical students, more senior than (or same as) your level/grade/year						A great deal	A great deal			Numerous times a year
173	100	United Kingdom of Great Britain and Northern Ireland	Post-graduate entry (i.e. after completing an initial degree)	Mixed preclinical and clinical	Third (3rd)	Peer-to-peer lectures*			Yes, compulsory & organised by the medical school		Medical students, more senior than (or same as) your level/grade/year						A little				Less than once a year
174	100	United Kingdom of Great Britain and Northern Ireland	Undergraduate entry (i.e. first degree in any subject)	Clinical	Third (3rd)		Mentoring schemes**	Assisting medical faculty teaching***	No	Medical students, more junior than your level/grade/year							A great deal				Less than once a year
175	100	United Kingdom of Great Britain and Northern Ireland	Undergraduate entry (i.e. first degree in any subject)	Clinical	Fourth (4th)	Peer-to-peer lectures*			Yes, non-compulsory & organised by an external group	Medical students, more junior than your level/grade/year							A moderate amount				Numerous times a year
176	100	United Kingdom of Great Britain and Northern Ireland	Post-graduate entry (i.e. after completing an initial degree)	Pre-clinical	Second (2nd)	Peer-to-peer lectures*		Assisting medical faculty teaching***	No	Medical students, more junior than your level/grade/year	Medical students, more senior than (or same as) your level/grade/year						A great deal	A great deal	A great deal	A great deal	Around once a month
177	100	United Kingdom of Great Britain and Northern Ireland	Undergraduate entry (i.e. first degree in any subject)	Clinical	Sixth (6th)	Peer-to-peer lectures*		Assisting medical faculty teaching***	No	Medical students, more junior than your level/grade/year							A lot				Numerous times a year
178	100	United Kingdom of Great Britain and Northern Ireland	Undergraduate entry (i.e. first degree in any subject)	Clinical	Fourth (4th)				No						I have not provided any teaching
179	100	Malaysia	Undergraduate entry (i.e. first degree in any subject)	Clinical	Fifth (5th)	Peer-to-peer lectures*	Mentoring schemes**		Yes, non-compulsory & organised by an external group	Medical students, more junior than your level/grade/year	Medical students, more senior than (or same as) your level/grade/year						A lot	A moderate amount	None at all	None at all	Numerous times a year
180	100	Ireland	Post-graduate entry (i.e. after completing an initial degree)	Mixed preclinical and clinical	Second (2nd)	Peer-to-peer lectures*			No	Medical students, more junior than your level/grade/year							A lot				Numerous times a year
181	100	United Kingdom of Great Britain and Northern Ireland	Undergraduate entry (i.e. first degree in any subject)	Clinical	Fourth (4th)	Peer-to-peer lectures*			No		Medical students, more senior than (or same as) your level/grade/year							A moderate amount			Numerous times a year
182	100	United Kingdom of Great Britain and Northern Ireland	Undergraduate entry (i.e. first degree in any subject)	Pre-clinical	Third (3rd)	Peer-to-peer lectures*	Mentoring schemes**		Yes, non-compulsory & organised by an external group	Medical students, more junior than your level/grade/year	Medical students, more senior than (or same as) your level/grade/year	Clinical doctors					A great deal	A great deal	A great deal		Numerous times a year
183	100	United Kingdom of Great Britain and Northern Ireland	Undergraduate entry (i.e. first degree in any subject)	Clinical	Third (3rd)		Mentoring schemes**		No	Medical students, more junior than your level/grade/year							A little				Less than once a year
184	100	Pakistan	Post-graduate entry (i.e. after completing an initial degree)	Clinical	Seventh (7th)			Assisting medical faculty teaching***	No	Medical students, more junior than your level/grade/year							A lot	A moderate amount	A moderate amount	A lot	Numerous times a year
185	100	Sweden	Undergraduate entry (i.e. first degree in any subject)	Clinical	Third (3rd)	Peer-to-peer lectures*			No		Medical students, more senior than (or same as) your level/grade/year							A lot			Numerous times a year
186	100	United Kingdom of Great Britain and Northern Ireland	Undergraduate entry (i.e. first degree in any subject)	Clinical	Sixth (6th)	Peer-to-peer lectures*	Mentoring schemes**	Assisting medical faculty teaching***	No	Medical students, more junior than your level/grade/year	Medical students, more senior than (or same as) your level/grade/year	Clinical doctors					A great deal	A lot	A lot		Around once a week
187	100	Jamaica	Post-graduate entry (i.e. after completing an initial degree)	Clinical	Fourth (4th)				No						I have not provided any teaching
188	100	South Africa	Undergraduate entry (i.e. first degree in any subject)	Mixed preclinical and clinical	Fourth (4th)	Peer-to-peer lectures*		Assisting medical faculty teaching***	No	Medical students, more junior than your level/grade/year	Medical students, more senior than (or same as) your level/grade/year						A lot	A lot			Around once a week
189	100	Jamaica	Undergraduate entry (i.e. first degree in any subject)	Clinical	Fourth (4th)			Assisting medical faculty teaching***	No		Medical students, more senior than (or same as) your level/grade/year						A moderate amount				Never
190	100	United Republic of Tanzania	Undergraduate entry (i.e. first degree in any subject)	Pre-clinical	Third (3rd)	Peer-to-peer lectures*			No	Medical students, more junior than your level/grade/year							A great deal	A great deal	A great deal	A great deal	Less than once a year
191	100	United Republic of Tanzania	Undergraduate entry (i.e. first degree in any subject)	Pre-clinical	Third (3rd)				No						I have not provided any teaching
192	100	United States of America	Post-graduate entry (i.e. after completing an initial degree)	Clinical	Fourth (4th)				No						I have not provided any teaching
193	100	United Kingdom of Great Britain and Northern Ireland	Undergraduate entry (i.e. first degree in any subject)	Clinical	Fifth (5th)				No						I have not provided any teaching
194	100	Germany	Undergraduate entry (i.e. first degree in any subject)	Clinical	Sixth (6th)	Peer-to-peer lectures*	Mentoring schemes**		Yes, compulsory & organised by the medical school	Medical students, more junior than your level/grade/year	Medical students, more senior than (or same as) your level/grade/year						A lot	A lot			Around once a month
195	100	Canada	Post-graduate entry (i.e. after completing an initial degree)	Mixed preclinical and clinical	Fourth (4th)	Peer-to-peer lectures*	Mentoring schemes**		No	Medical students, more junior than your level/grade/year	Medical students, more senior than (or same as) your level/grade/year	Clinical doctors					A lot	A lot	A great deal	A lot	Numerous times a year
196	100	Morocco	Undergraduate entry (i.e. first degree in any subject)	Clinical	Seventh (7th)				No						I have not provided any teaching
197	100	Israel	Undergraduate entry (i.e. first degree in any subject)	Clinical	Sixth (6th)	Peer-to-peer lectures*			No	Medical students, more junior than your level/grade/year							A lot	A moderate amount	A moderate amount	A lot	Around once a month
198	100	United Kingdom of Great Britain and Northern Ireland	Post-graduate entry (i.e. after completing an initial degree)	Clinical	Fourth (4th)		Mentoring schemes**		No	Medical students, more junior than your level/grade/year							A great deal	A lot	A moderate amount	A moderate amount	Numerous times a year
199	100	United Kingdom of Great Britain and Northern Ireland	Undergraduate entry (i.e. first degree in any subject)	Clinical	Sixth (6th)	Peer-to-peer lectures*		Assisting medical faculty teaching***	Yes, non-compulsory & organised by the medical school	Medical students, more junior than your level/grade/year	Medical students, more senior than (or same as) your level/grade/year		Other members of the healthcare team	Other (please specify)		School children	A moderate amount	A moderate amount		A moderate amount	Numerous times a year
200	100	Colombia	Undergraduate entry (i.e. first degree in any subject)	Clinical	Sixth (6th)				No	Medical students, more junior than your level/grade/year	Medical students, more senior than (or same as) your level/grade/year	Clinical doctors	Other members of the healthcare team				A moderate amount	A great deal	A great deal	A lot	Numerous times a year
201	100	Germany	Undergraduate entry (i.e. first degree in any subject)	Clinical	Fourth (4th)			Assisting medical faculty teaching***	Yes, non-compulsory & organised by the medical school	Medical students, more junior than your level/grade/year							A great deal				Around once a month
202	100	Russian Federation	Post-graduate entry (i.e. after completing an initial degree)	Clinical	Seventh (7th)	Peer-to-peer lectures*	Mentoring schemes**		Yes, non-compulsory & organised by an external group	Medical students, more junior than your level/grade/year	Medical students, more senior than (or same as) your level/grade/year						A great deal	A great deal			Numerous times a year
203	100	Czech Republic	Undergraduate entry (i.e. first degree in any subject)	Mixed preclinical and clinical	Fourth (4th)				No	Medical students, more junior than your level/grade/year	Medical students, more senior than (or same as) your level/grade/year						A great deal	A great deal	A great deal	A great deal	Numerous times a year
204	100	United Kingdom of Great Britain and Northern Ireland	Undergraduate entry (i.e. first degree in any subject)	Pre-clinical	Third (3rd)				No						I have not provided any teaching
205	100	Egypt	Undergraduate entry (i.e. first degree in any subject)	Clinical	Fifth (5th)				Yes, compulsory & organised by the medical school		Medical students, more senior than (or same as) your level/grade/year	Clinical doctors						A moderate amount	A lot		Numerous times a year
206	100	Libyan Arab Jamahiriya	Undergraduate entry (i.e. first degree in any subject)	Clinical	Fifth (5th)				No			Clinical doctors							A lot		Less than once a year
207	100	Jordan	Undergraduate entry (i.e. first degree in any subject)	Clinical	Sixth (6th)	Peer-to-peer lectures*			No	Medical students, more junior than your level/grade/year							A lot	A lot			Numerous times a year
208	100	United States of America	Post-graduate entry (i.e. after completing an initial degree)	Mixed preclinical and clinical	Fourth (4th)			Assisting medical faculty teaching***	No				Other members of the healthcare team				A moderate amount	None at all	None at all	A moderate amount	Less than once a year
209	100	New Zealand	Undergraduate entry (i.e. first degree in any subject)	Clinical	Fifth (5th)	Peer-to-peer lectures*	Mentoring schemes**		No	Medical students, more junior than your level/grade/year	Medical students, more senior than (or same as) your level/grade/year						A lot	A lot	A moderate amount	A moderate amount	Numerous times a year
210	100	Australia	Post-graduate entry (i.e. after completing an initial degree)	Clinical	Fourth (4th)	Peer-to-peer lectures*	Mentoring schemes**		No	Medical students, more junior than your level/grade/year							A lot				Around once a week
211	100	Jordan	Undergraduate entry (i.e. first degree in any subject)	Clinical	Sixth (6th)			Assisting medical faculty teaching***	Yes, non-compulsory & organised by an external group	Medical students, more junior than your level/grade/year							A moderate amount			A moderate amount	Numerous times a year
212	100	Australia	Undergraduate entry (i.e. first degree in any subject)	Clinical	Fourth (4th)	Peer-to-peer lectures*	Mentoring schemes**		No	Medical students, more junior than your level/grade/year	Medical students, more senior than (or same as) your level/grade/year	Clinical doctors					A great deal	A great deal	A great deal		Numerous times a year
213	100	Italy	Undergraduate entry (i.e. first degree in any subject)	Mixed preclinical and clinical	Seventh (7th)	Peer-to-peer lectures*			No	Medical students, more junior than your level/grade/year							A great deal				Less than once a year
214	100	Hong Kong (S.A.R.)	Undergraduate entry (i.e. first degree in any subject)	Clinical	Fifth (5th)				No						I have not provided any teaching
215	100	Belgium	Undergraduate entry (i.e. first degree in any subject)	Clinical	Fourth (4th)	Peer-to-peer lectures*		Assisting medical faculty teaching***	No	Medical students, more junior than your level/grade/year	Medical students, more senior than (or same as) your level/grade/year						A great deal	A great deal			Numerous times a year
216	100	Libyan Arab Jamahiriya	Undergraduate entry (i.e. first degree in any subject)	Mixed preclinical and clinical	Sixth (6th)			Assisting medical faculty teaching***	No	Medical students, more junior than your level/grade/year							A great deal	A great deal			Numerous times a year
217	100	India	Undergraduate entry (i.e. first degree in any subject)	Clinical	Fourth (4th)				No						I have not provided any teaching
218	100	Poland	Undergraduate entry (i.e. first degree in any subject)	Clinical	Fourth (4th)				No						I have not provided any teaching
219	100	Iraq	Undergraduate entry (i.e. first degree in any subject)	Mixed preclinical and clinical	Fifth (5th)	Peer-to-peer lectures*	Mentoring schemes**	Assisting medical faculty teaching***	No	Medical students, more junior than your level/grade/year	Medical students, more senior than (or same as) your level/grade/year		Other members of the healthcare team				A great deal	A great deal			Numerous times a year
220	100	Turkey	Undergraduate entry (i.e. first degree in any subject)	Clinical	Fourth (4th)	Peer-to-peer lectures*		Assisting medical faculty teaching***	Yes, non-compulsory & organised by an external group	Medical students, more junior than your level/grade/year	Medical students, more senior than (or same as) your level/grade/year	Clinical doctors					A lot	A great deal	A lot	A moderate amount	Around once a month
221	100	Egypt	Undergraduate entry (i.e. first degree in any subject)	Clinical	Fourth (4th)				No						I have not provided any teaching
222	100	Egypt	Undergraduate entry (i.e. first degree in any subject)	Clinical	Fourth (4th)	Peer-to-peer lectures*			Yes, non-compulsory & organised by an external group	Medical students, more junior than your level/grade/year							A great deal	A moderate amount	A moderate amount	None at all	Around once a month
223	100	Iraq	Undergraduate entry (i.e. first degree in any subject)	Pre-clinical	Second (2nd)				No						I have not provided any teaching
224	100	Iraq	Undergraduate entry (i.e. first degree in any subject)	Clinical	Fourth (4th)	Peer-to-peer lectures*			No						I have not provided any teaching
225	100	Egypt	Undergraduate entry (i.e. first degree in any subject)	Pre-clinical	Third (3rd)	Peer-to-peer lectures*			Yes, non-compulsory & organised by an external group	Medical students, more junior than your level/grade/year							A moderate amount	A moderate amount	A moderate amount	A moderate amount	Numerous times a year
226	100	Egypt	Undergraduate entry (i.e. first degree in any subject)	Pre-clinical	Second (2nd)	Peer-to-peer lectures*			Yes, non-compulsory & organised by an external group			Clinical doctors					A moderate amount	A little	A moderate amount	A moderate amount	Numerous times a year
227	100	Iraq	Undergraduate entry (i.e. first degree in any subject)	Mixed preclinical and clinical	Second (2nd)	Peer-to-peer lectures*			Yes, non-compulsory & organised by the medical school	Medical students, more junior than your level/grade/year		Clinical doctors					A moderate amount	A little	A great deal	A little	Around once a month
228	100	Iraq	Undergraduate entry (i.e. first degree in any subject)	Clinical	Fourth (4th)				No						I have not provided any teaching
229	100	Egypt	Undergraduate entry (i.e. first degree in any subject)	Pre-clinical	First (1st)	Peer-to-peer lectures*			No						I have not provided any teaching
230	100	Egypt	Undergraduate entry (i.e. first degree in any subject)	Pre-clinical	Third (3rd)				No						I have not provided any teaching
231	100	Egypt	Undergraduate entry (i.e. first degree in any subject)	Pre-clinical	First (1st)			Assisting medical faculty teaching***	No						I have not provided any teaching
232	100	Iraq	Undergraduate entry (i.e. first degree in any subject)	Pre-clinical	Second (2nd)				No						I have not provided any teaching
233	100	Egypt	Undergraduate entry (i.e. first degree in any subject)	Clinical	Fourth (4th)				Yes, non-compulsory & organised by an external group		Medical students, more senior than (or same as) your level/grade/year						A little	A moderate amount			Numerous times a year
234	100	Egypt	Undergraduate entry (i.e. first degree in any subject)	Clinical	Fourth (4th)			Assisting medical faculty teaching***	Yes, non-compulsory & organised by the medical school						I have not provided any teaching
235	100	Egypt	Undergraduate entry (i.e. first degree in any subject)	Clinical	Fourth (4th)	Peer-to-peer lectures*			No		Medical students, more senior than (or same as) your level/grade/year						A lot	A moderate amount			Less than once a year
236	100	Iraq	Undergraduate entry (i.e. first degree in any subject)	Mixed preclinical and clinical	Second (2nd)	Peer-to-peer lectures*			No		Medical students, more senior than (or same as) your level/grade/year						A moderate amount	A lot	A great deal	A lot	Around once a month
237	100	Iraq	Undergraduate entry (i.e. first degree in any subject)	Mixed preclinical and clinical	Third (3rd)				No						I have not provided any teaching
238	100	Egypt	Undergraduate entry (i.e. first degree in any subject)	Pre-clinical	Second (2nd)	Peer-to-peer lectures*	Mentoring schemes**		Yes, non-compulsory & organised by an external group		Medical students, more senior than (or same as) your level/grade/year	Clinical doctors						A lot	A lot		Around once a week
239	100	Iraq	Undergraduate entry (i.e. first degree in any subject)	Pre-clinical	Second (2nd)				No						I have not provided any teaching
240	100	Iraq	Undergraduate entry (i.e. first degree in any subject)	Mixed preclinical and clinical	Second (2nd)				No		Medical students, more senior than (or same as) your level/grade/year										Around once a week
241	100	Iraq	Post-graduate entry (i.e. after completing an initial degree)	Mixed preclinical and clinical	Sixth (6th)	Peer-to-peer lectures*	Mentoring schemes**	Assisting medical faculty teaching***	Yes, compulsory & organised by the medical school	Medical students, more junior than your level/grade/year							A moderate amount	A little	A little	A moderate amount	Numerous times a year
242	100	Romania	Undergraduate entry (i.e. first degree in any subject)	Mixed preclinical and clinical	Fifth (5th)	Peer-to-peer lectures*			Yes, non-compulsory & organised by the medical school						I have not provided any teaching
243	100	Honduras	Undergraduate entry (i.e. first degree in any subject)	Pre-clinical	Third (3rd)		Mentoring schemes**		Yes, non-compulsory & organised by an external group	Medical students, more junior than your level/grade/year			Other members of the healthcare team				A great deal	A great deal	A great deal	A great deal	Numerous times a year
244	100	The former Yugoslav Republic of Macedonia	Undergraduate entry (i.e. first degree in any subject)	Clinical	Fifth (5th)			Assisting medical faculty teaching***	No						I have not provided any teaching
245	100	Egypt	Undergraduate entry (i.e. first degree in any subject)	Clinical	Fourth (4th)				No			Clinical doctors					A little	None at all	A lot	None at all	Numerous times a year
246	100	Egypt	Undergraduate entry (i.e. first degree in any subject)	Pre-clinical	Third (3rd)	Peer-to-peer lectures*	Mentoring schemes**		Yes, non-compulsory & organised by an external group						I have not provided any teaching
247	100	Egypt	Post-graduate entry (i.e. after completing an initial degree)	Pre-clinical	Third (3rd)	Peer-to-peer lectures*			Yes, non-compulsory & organised by the medical school			Clinical doctors	Other members of the healthcare team				A moderate amount	A moderate amount	A little	A moderate amount	Less than once a year
248	100	Honduras	Undergraduate entry (i.e. first degree in any subject)	Clinical	Seventh (7th)			Assisting medical faculty teaching***	No	Medical students, more junior than your level/grade/year							A lot				Numerous times a year
249	100	The former Yugoslav Republic of Macedonia	Undergraduate entry (i.e. first degree in any subject)	Mixed preclinical and clinical	Fifth (5th)				No						I have not provided any teaching
250	100	Egypt	Undergraduate entry (i.e. first degree in any subject)	Clinical	Sixth (6th)	Peer-to-peer lectures*		Assisting medical faculty teaching***	No	Medical students, more junior than your level/grade/year				Other (please specify)		Medical students of my age	A lot			A moderate amount	Numerous times a year
251	100	Slovenia	Undergraduate entry (i.e. first degree in any subject)	Clinical	Sixth (6th)	Peer-to-peer lectures*			Yes, non-compulsory & organised by an external group	Medical students, more junior than your level/grade/year			Other members of the healthcare team				A moderate amount			A moderate amount	Numerous times a year
252	100	Slovenia	Undergraduate entry (i.e. first degree in any subject)	Clinical	Fourth (4th)	Peer-to-peer lectures*	Mentoring schemes**	Assisting medical faculty teaching***	No	Medical students, more junior than your level/grade/year	Medical students, more senior than (or same as) your level/grade/year						A moderate amount	A moderate amount			Around once a month
253	100	Slovenia	Undergraduate entry (i.e. first degree in any subject)	Clinical	Sixth (6th)	Peer-to-peer lectures*			Yes, non-compulsory & organised by an external group	Medical students, more junior than your level/grade/year							A little	A little	A little	A moderate amount	Less than once a year
254	100	Egypt	Undergraduate entry (i.e. first degree in any subject)	Mixed preclinical and clinical	Fifth (5th)				No		Medical students, more senior than (or same as) your level/grade/year						A little	A moderate amount	A moderate amount	A moderate amount	Never
255	100	Iraq	Undergraduate entry (i.e. first degree in any subject)	Pre-clinical	Second (2nd)				No			Clinical doctors								None at all	Never
256	100	Iraq	Undergraduate entry (i.e. first degree in any subject)	Mixed preclinical and clinical	Second (2nd)				No						I have not provided any teaching
257	100	Egypt	Undergraduate entry (i.e. first degree in any subject)	Clinical	Third (3rd)		Mentoring schemes**		No			Clinical doctors					A great deal	A great deal	A moderate amount	A little	Around once a week
258	100	Iraq	Undergraduate entry (i.e. first degree in any subject)	Pre-clinical	Second (2nd)			Assisting medical faculty teaching***	No						I have not provided any teaching
259	100	Egypt	Undergraduate entry (i.e. first degree in any subject)	Clinical	Fourth (4th)				No						I have not provided any teaching
260	100	Iraq	Undergraduate entry (i.e. first degree in any subject)	Mixed preclinical and clinical	Second (2nd)				No	Medical students, more junior than your level/grade/year	Medical students, more senior than (or same as) your level/grade/year						A great deal	A great deal			Around once a week
261	100	Egypt	Undergraduate entry (i.e. first degree in any subject)	Pre-clinical	Second (2nd)				Yes, non-compulsory & organised by the medical school		Medical students, more senior than (or same as) your level/grade/year	Clinical doctors	Other members of the healthcare team				A lot	A lot	A great deal		Around once a month
262	100	Iraq	Undergraduate entry (i.e. first degree in any subject)	Mixed preclinical and clinical	Third (3rd)				No		Medical students, more senior than (or same as) your level/grade/year	Clinical doctors					A moderate amount	A little	A lot		Around once a week
263	100	Egypt	Undergraduate entry (i.e. first degree in any subject)	Pre-clinical	Second (2nd)		Mentoring schemes**	Assisting medical faculty teaching***	No						I have not provided any teaching
264	100	Iraq	Undergraduate entry (i.e. first degree in any subject)	Mixed preclinical and clinical	Second (2nd)	Peer-to-peer lectures*			Yes, compulsory & organised by the medical school			Clinical doctors	Other members of the healthcare team				A lot	A great deal	A moderate amount	A lot	Numerous times a year
265	100	Iraq	Post-graduate entry (i.e. after completing an initial degree)	Mixed preclinical and clinical	Eighth (8th)			Assisting medical faculty teaching***	No			Clinical doctors					A moderate amount	A little	A little	A great deal	Around once a month
266	100	Egypt	Undergraduate entry (i.e. first degree in any subject)	Pre-clinical	Third (3rd)			Assisting medical faculty teaching***	Yes, non-compulsory & organised by an external group						I have not provided any teaching
267	100	Egypt	Undergraduate entry (i.e. first degree in any subject)	Pre-clinical	Second (2nd)	Peer-to-peer lectures*	Mentoring schemes**		Yes, non-compulsory & organised by an external group	Medical students, more junior than your level/grade/year	Medical students, more senior than (or same as) your level/grade/year						A little	A little		A moderate amount	Less than once a year
268	100	Egypt	Undergraduate entry (i.e. first degree in any subject)	Pre-clinical	Second (2nd)			Assisting medical faculty teaching***	No	Medical students, more junior than your level/grade/year		Clinical doctors					A moderate amount	A lot	A moderate amount	A little	Numerous times a year
269	100	Egypt	Undergraduate entry (i.e. first degree in any subject)	Pre-clinical	Third (3rd)		Mentoring schemes**		No	Medical students, more junior than your level/grade/year	Medical students, more senior than (or same as) your level/grade/year						A great deal	A great deal		None at all	Numerous times a year
270	100	Bosnia and Herzegovina	Undergraduate entry (i.e. first degree in any subject)	Clinical	Fifth (5th)			Assisting medical faculty teaching***	No	Medical students, more junior than your level/grade/year			Other members of the healthcare team				A great deal			A great deal	Around once a week
271	100	Egypt	Undergraduate entry (i.e. first degree in any subject)	Pre-clinical	Second (2nd)				No						I have not provided any teaching
272	100	Egypt	Undergraduate entry (i.e. first degree in any subject)	Mixed preclinical and clinical	Fourth (4th)			Assisting medical faculty teaching***	Yes, non-compulsory & organised by an external group	Medical students, more junior than your level/grade/year	Medical students, more senior than (or same as) your level/grade/year						A lot	A lot	A lot	A great deal	Numerous times a year
273	100	Egypt	Undergraduate entry (i.e. first degree in any subject)	Pre-clinical	Third (3rd)				No						I have not provided any teaching
274	100	Egypt	Undergraduate entry (i.e. first degree in any subject)	Pre-clinical	Third (3rd)			Assisting medical faculty teaching***	No		Medical students, more senior than (or same as) your level/grade/year		Other members of the healthcare team				A lot	A moderate amount	A lot	A lot	Numerous times a year
275	100	Iraq	Undergraduate entry (i.e. first degree in any subject)	Mixed preclinical and clinical	Fifth (5th)			Assisting medical faculty teaching***	Yes, non-compulsory & organised by the medical school		Medical students, more senior than (or same as) your level/grade/year						A little	A moderate amount	None at all	A moderate amount	Less than once a year
276	100	Egypt	Undergraduate entry (i.e. first degree in any subject)	Pre-clinical	Third (3rd)				Yes, non-compulsory & organised by an external group	Medical students, more junior than your level/grade/year	Medical students, more senior than (or same as) your level/grade/year						A moderate amount	A lot		A moderate amount	Numerous times a year
277	100	Egypt	Undergraduate entry (i.e. first degree in any subject)	Mixed preclinical and clinical	Third (3rd)				No		Medical students, more senior than (or same as) your level/grade/year						A great deal	A great deal	A great deal	A great deal	Numerous times a year
278	100	Egypt	Undergraduate entry (i.e. first degree in any subject)	Pre-clinical	Third (3rd)	Peer-to-peer lectures*		Assisting medical faculty teaching***	No	Medical students, more junior than your level/grade/year							A great deal	A lot		A little	Numerous times a year
279	100	Egypt	Undergraduate entry (i.e. first degree in any subject)	Pre-clinical	Second (2nd)	Peer-to-peer lectures*			No						I have not provided any teaching
280	100	Egypt	Post-graduate entry (i.e. after completing an initial degree)	Pre-clinical	Third (3rd)				Yes, compulsory & organised by the medical school						I have not provided any teaching
281	100	Egypt	Undergraduate entry (i.e. first degree in any subject)	Pre-clinical	Third (3rd)		Mentoring schemes**		Yes, non-compulsory & organised by an external group						I have not provided any teaching
282	100	Egypt	Undergraduate entry (i.e. first degree in any subject)	Mixed preclinical and clinical	Fifth (5th)			Assisting medical faculty teaching***	No	Medical students, more junior than your level/grade/year	Medical students, more senior than (or same as) your level/grade/year						A lot	A great deal	A moderate amount	A lot	Less than once a year
283	100	Egypt	Undergraduate entry (i.e. first degree in any subject)	Pre-clinical	Second (2nd)	Peer-to-peer lectures*			No	Medical students, more junior than your level/grade/year							A lot	A lot	A great deal	A moderate amount	Around once a week
284	100	Egypt	Undergraduate entry (i.e. first degree in any subject)	Pre-clinical	Third (3rd)	Peer-to-peer lectures*	Mentoring schemes**		No	Medical students, more junior than your level/grade/year							A little	None at all		A little	Around once a month
285	100	Egypt	Undergraduate entry (i.e. first degree in any subject)	Pre-clinical	First (1st)				No						I have not provided any teaching
286	100	Egypt	Undergraduate entry (i.e. first degree in any subject)	Clinical	Sixth (6th)		Mentoring schemes**		No						I have not provided any teaching
287	100	Iraq	Post-graduate entry (i.e. after completing an initial degree)	Mixed preclinical and clinical	Second (2nd)				No					Other (please specify)			A moderate amount	A moderate amount	A great deal	A moderate amount	Around once a week
288	100	Egypt	Undergraduate entry (i.e. first degree in any subject)	Mixed preclinical and clinical	Third (3rd)				No						I have not provided any teaching
289	100	Egypt	Undergraduate entry (i.e. first degree in any subject)	Clinical	Sixth (6th)				No		Medical students, more senior than (or same as) your level/grade/year						A moderate amount				Less than once a year
290	100	Egypt	Undergraduate entry (i.e. first degree in any subject)	Clinical	Third (3rd)				Yes, non-compulsory & organised by an external group		Medical students, more senior than (or same as) your level/grade/year		Other members of the healthcare team					A lot		A great deal	Numerous times a year
291	100	Mexico	Undergraduate entry (i.e. first degree in any subject)	Clinical	Sixth (6th)				No						I have not provided any teaching
292	100	Egypt	Undergraduate entry (i.e. first degree in any subject)	Clinical	Fourth (4th)	Peer-to-peer lectures*			No	Medical students, more junior than your level/grade/year	Medical students, more senior than (or same as) your level/grade/year						A moderate amount	A little		None at all	Numerous times a year
293	100	Egypt	Undergraduate entry (i.e. first degree in any subject)	Pre-clinical	Second (2nd)			Assisting medical faculty teaching***	No						I have not provided any teaching
294	100	Slovenia	Undergraduate entry (i.e. first degree in any subject)	Clinical	Seventh (7th)	Peer-to-peer lectures*			No	Medical students, more junior than your level/grade/year							A great deal				Around once a month
295	100	Egypt	Undergraduate entry (i.e. first degree in any subject)	Pre-clinical	Second (2nd)				Yes, non-compulsory & organised by an external group						I have not provided any teaching
296	100	Egypt	Undergraduate entry (i.e. first degree in any subject)	Clinical	Fourth (4th)	Peer-to-peer lectures*			Yes, non-compulsory & organised by the medical school	Medical students, more junior than your level/grade/year							A moderate amount	A moderate amount	A moderate amount	A moderate amount	Daily
297	100	Egypt	Undergraduate entry (i.e. first degree in any subject)	Pre-clinical	Fourth (4th)				Yes, non-compulsory & organised by an external group			Clinical doctors					A moderate amount	A moderate amount	A moderate amount	A moderate amount	Less than once a year
298	100	Iraq	Undergraduate entry (i.e. first degree in any subject)	Mixed preclinical and clinical	Second (2nd)				Yes, non-compulsory & organised by an external group	Medical students, more junior than your level/grade/year							A moderate amount	A moderate amount	A moderate amount	A moderate amount	Daily
299	100	Egypt	Undergraduate entry (i.e. first degree in any subject)	Mixed preclinical and clinical	Fourth (4th)				No						I have not provided any teaching
300	100	Kenya	Undergraduate entry (i.e. first degree in any subject)	Pre-clinical	Third (3rd)	Peer-to-peer lectures*			Yes, non-compulsory & organised by an external group	Medical students, more junior than your level/grade/year							A lot	A little		A moderate amount	Numerous times a year
301	100	Egypt	Undergraduate entry (i.e. first degree in any subject)	Pre-clinical	Third (3rd)				Yes, non-compulsory & organised by an external group		Medical students, more senior than (or same as) your level/grade/year				I have not provided any teaching
302	100	Egypt	Undergraduate entry (i.e. first degree in any subject)	Clinical	Fourth (4th)	Peer-to-peer lectures*		Assisting medical faculty teaching***	Yes, non-compulsory & organised by an external group	Medical students, more junior than your level/grade/year							A lot				Less than once a year
303	100	Iraq	Undergraduate entry (i.e. first degree in any subject)	Pre-clinical	Second (2nd)	Peer-to-peer lectures*	Mentoring schemes**	Assisting medical faculty teaching***	No						I have not provided any teaching
304	100	Iraq	Undergraduate entry (i.e. first degree in any subject)	Mixed preclinical and clinical	Second (2nd)				No			Clinical doctors					A great deal	A great deal	A great deal	A great deal	Daily
305	100	Egypt	Undergraduate entry (i.e. first degree in any subject)	Clinical	Fourth (4th)				No		Medical students, more senior than (or same as) your level/grade/year							A great deal	A great deal	A little	Around once a week
306	100	Egypt	Undergraduate entry (i.e. first degree in any subject)	Clinical	Fourth (4th)		Mentoring schemes**		Yes, non-compulsory & organised by an external group	Medical students, more junior than your level/grade/year	Medical students, more senior than (or same as) your level/grade/year	Clinical doctors					A moderate amount	A little			Less than once a year
307	100	Iraq	Undergraduate entry (i.e. first degree in any subject)	Clinical	Fifth (5th)				No						I have not provided any teaching
308	100	Egypt	Undergraduate entry (i.e. first degree in any subject)	Pre-clinical	Third (3rd)	Peer-to-peer lectures*		Assisting medical faculty teaching***	Yes, non-compulsory & organised by an external group	Medical students, more junior than your level/grade/year	Medical students, more senior than (or same as) your level/grade/year		Other members of the healthcare team				A great deal	A lot		A moderate amount	Numerous times a year
309	100	Iraq	Post-graduate entry (i.e. after completing an initial degree)	Mixed preclinical and clinical	Second (2nd)	Peer-to-peer lectures*			No		Medical students, more senior than (or same as) your level/grade/year						A moderate amount	A lot	A moderate amount	A little	Numerous times a year
310	100	Iraq	Post-graduate entry (i.e. after completing an initial degree)	Pre-clinical	Second (2nd)		Mentoring schemes**		No						I have not provided any teaching
311	100	Iraq	Undergraduate entry (i.e. first degree in any subject)	Pre-clinical	Second (2nd)		Mentoring schemes**		No						I have not provided any teaching
312	100	Iraq	Undergraduate entry (i.e. first degree in any subject)	Pre-clinical	Fifth (5th)		Mentoring schemes**		No	Medical students, more junior than your level/grade/year	Medical students, more senior than (or same as) your level/grade/year						A great deal	A great deal			Around once a week
313	100	Iraq	Undergraduate entry (i.e. first degree in any subject)	Pre-clinical	Second (2nd)				No		Medical students, more senior than (or same as) your level/grade/year						A little	A lot			Numerous times a year
314	100	Iraq	Undergraduate entry (i.e. first degree in any subject)	Pre-clinical	Second (2nd)	Peer-to-peer lectures*			No		Medical students, more senior than (or same as) your level/grade/year						A moderate amount	A moderate amount	None at all	None at all	Less than once a year
315	100	Iraq	Undergraduate entry (i.e. first degree in any subject)	Clinical	Fourth (4th)				Yes, non-compulsory & organised by an external group						I have not provided any teaching
316	100	Iraq	Undergraduate entry (i.e. first degree in any subject)	Pre-clinical	Second (2nd)				No						I have not provided any teaching
317	100	Germany	Undergraduate entry (i.e. first degree in any subject)	Clinical	Fifth (5th)			Assisting medical faculty teaching***	Yes, non-compulsory & organised by the medical school	Medical students, more junior than your level/grade/year							A lot				Numerous times a year
318	100	India	Undergraduate entry (i.e. first degree in any subject)	Clinical	Sixth (6th)	Peer-to-peer lectures*			No						I have not provided any teaching
319	100	Iraq	Undergraduate entry (i.e. first degree in any subject)	Mixed preclinical and clinical	Second (2nd)	Peer-to-peer lectures*	Mentoring schemes**		No						I have not provided any teaching
320	100	Iraq	Undergraduate entry (i.e. first degree in any subject)	Pre-clinical	Second (2nd)	Peer-to-peer lectures*			No			Clinical doctors					A little		A moderate amount	None at all	Numerous times a year
321	100	Egypt	Undergraduate entry (i.e. first degree in any subject)	Clinical	Fourth (4th)				No						I have not provided any teaching
322	100	Iraq	Undergraduate entry (i.e. first degree in any subject)	Pre-clinical	Second (2nd)				No						I have not provided any teaching
323	100	Egypt	Undergraduate entry (i.e. first degree in any subject)	Pre-clinical	First (1st)				No						I have not provided any teaching
324	100	Iraq	Undergraduate entry (i.e. first degree in any subject)	Clinical	Fourth (4th)				No						I have not provided any teaching
325	100	Iraq	Undergraduate entry (i.e. first degree in any subject)	Clinical	Fourth (4th)				No						I have not provided any teaching
326	100	Egypt	Undergraduate entry (i.e. first degree in any subject)	Pre-clinical	First (1st)				No						I have not provided any teaching
327	100	Iraq	Undergraduate entry (i.e. first degree in any subject)	Clinical	Third (3rd)	Peer-to-peer lectures*			Yes, non-compulsory & organised by an external group						I have not provided any teaching
328	100	Iraq	Undergraduate entry (i.e. first degree in any subject)	Pre-clinical	Third (3rd)	Peer-to-peer lectures*			Yes, non-compulsory & organised by an external group	Medical students, more junior than your level/grade/year							A great deal	A great deal	A great deal	A great deal	Daily
329	100	Iraq	Post-graduate entry (i.e. after completing an initial degree)	Mixed preclinical and clinical	Third (3rd)	Peer-to-peer lectures*	Mentoring schemes**	Assisting medical faculty teaching***	Yes, compulsory & organised by the medical school	Medical students, more junior than your level/grade/year	Medical students, more senior than (or same as) your level/grade/year						A moderate amount	A moderate amount	A moderate amount	A moderate amount	Around once a week
330	100	Iraq	Undergraduate entry (i.e. first degree in any subject)	Mixed preclinical and clinical	Third (3rd)				No		Medical students, more senior than (or same as) your level/grade/year						A moderate amount	None at all	A little	A little	Numerous times a year
331	100	Iraq	Undergraduate entry (i.e. first degree in any subject)	Pre-clinical	First (1st)				Yes, non-compulsory & organised by an external group	Medical students, more junior than your level/grade/year	Medical students, more senior than (or same as) your level/grade/year	Clinical doctors	Other members of the healthcare team				None at all	A little	None at all	A moderate amount	Around once a week
332	100	Iraq	Undergraduate entry (i.e. first degree in any subject)	Pre-clinical	First (1st)	Peer-to-peer lectures*			No						I have not provided any teaching
333	100	Egypt	Undergraduate entry (i.e. first degree in any subject)	Clinical	Fifth (5th)				Yes, non-compulsory & organised by an external group		Medical students, more senior than (or same as) your level/grade/year						A lot	A great deal	A moderate amount	A moderate amount	Numerous times a year
334	100	Iraq	Undergraduate entry (i.e. first degree in any subject)	Pre-clinical	Second (2nd)	Peer-to-peer lectures*			No	Medical students, more junior than your level/grade/year							A lot				Around once a week
335	100	Iraq	Undergraduate entry (i.e. first degree in any subject)	Pre-clinical	First (1st)	Peer-to-peer lectures*	Mentoring schemes**	Assisting medical faculty teaching***	No	Medical students, more junior than your level/grade/year							A great deal	A great deal	A great deal	A great deal	Around once a month
336	100	Spain	Undergraduate entry (i.e. first degree in any subject)	Clinical	Fourth (4th)				No						I have not provided any teaching
337	100	Iraq	Undergraduate entry (i.e. first degree in any subject)	Pre-clinical	Second (2nd)				Yes, non-compulsory & organised by the medical school	Medical students, more junior than your level/grade/year							A great deal	A great deal	A great deal	A great deal	Around once a week
338	100	Iraq	Post-graduate entry (i.e. after completing an initial degree)	Mixed preclinical and clinical	Second (2nd)			Assisting medical faculty teaching***	Yes, compulsory & organised by the medical school			Clinical doctors					A moderate amount	A great deal	A lot	A great deal	Around once a week
339	100	Iraq	Undergraduate entry (i.e. first degree in any subject)	Pre-clinical	Second (2nd)	Peer-to-peer lectures*			Yes, compulsory & organised by the medical school			Clinical doctors					A moderate amount	A lot	A great deal	A lot	Numerous times a year
340	100	Iraq	Undergraduate entry (i.e. first degree in any subject)	Mixed preclinical and clinical	Third (3rd)			Assisting medical faculty teaching***	Yes, compulsory & organised by the medical school		Medical students, more senior than (or same as) your level/grade/year	Clinical doctors	Other members of the healthcare team				A moderate amount	None at all	A moderate amount	None at all	Numerous times a year
341	100	Egypt	Undergraduate entry (i.e. first degree in any subject)	Clinical	Fourth (4th)	Peer-to-peer lectures*			No		Medical students, more senior than (or same as) your level/grade/year							A moderate amount			Numerous times a year
342	100	Iraq	Undergraduate entry (i.e. first degree in any subject)	Pre-clinical	Third (3rd)			Assisting medical faculty teaching***	No						I have not provided any teaching
343	100	Egypt	Undergraduate entry (i.e. first degree in any subject)	Mixed preclinical and clinical	Fourth (4th)	Peer-to-peer lectures*			No	Medical students, more junior than your level/grade/year							A lot	A lot			Around once a week
344	100	Egypt	Undergraduate entry (i.e. first degree in any subject)	Mixed preclinical and clinical	Second (2nd)			Assisting medical faculty teaching***	No						I have not provided any teaching
345	100	Egypt	Undergraduate entry (i.e. first degree in any subject)	Pre-clinical	Second (2nd)				No						I have not provided any teaching
346	100	Russian Federation	Undergraduate entry (i.e. first degree in any subject)	Mixed preclinical and clinical	Third (3rd)	Peer-to-peer lectures*			No						I have not provided any teaching
347	100	Iraq	Undergraduate entry (i.e. first degree in any subject)	Mixed preclinical and clinical	Fourth (4th)	Peer-to-peer lectures*			Yes, non-compulsory & organised by an external group	Medical students, more junior than your level/grade/year							A moderate amount	A moderate amount	A moderate amount	A moderate amount	Less than once a year
348	100	Iraq	Undergraduate entry (i.e. first degree in any subject)	Mixed preclinical and clinical	Fourth (4th)	Peer-to-peer lectures*	Mentoring schemes**	Assisting medical faculty teaching***	Yes, non-compulsory & organised by the medical school	Medical students, more junior than your level/grade/year	Medical students, more senior than (or same as) your level/grade/year						A lot	A lot		A lot	Numerous times a year
349	100	Iraq	Undergraduate entry (i.e. first degree in any subject)	Mixed preclinical and clinical	Fourth (4th)	Peer-to-peer lectures*	Mentoring schemes**	Assisting medical faculty teaching***	No		Medical students, more senior than (or same as) your level/grade/year	Clinical doctors					A great deal	A great deal	A lot	A great deal	Around once a week
350	100	Egypt	Undergraduate entry (i.e. first degree in any subject)	Pre-clinical	Third (3rd)	Peer-to-peer lectures*			No	Medical students, more junior than your level/grade/year							A moderate amount			A lot	Less than once a year
351	100	Egypt	Undergraduate entry (i.e. first degree in any subject)	Mixed preclinical and clinical	Third (3rd)	Peer-to-peer lectures*			No	Medical students, more junior than your level/grade/year							A moderate amount	A little	None at all	None at all	Numerous times a year
352	100	Egypt	Undergraduate entry (i.e. first degree in any subject)	Clinical	Fourth (4th)				Yes, non-compulsory & organised by the medical school						I have not provided any teaching
353	100	Republic of Moldova	Undergraduate entry (i.e. first degree in any subject)	Pre-clinical	Second (2nd)			Assisting medical faculty teaching***	No						I have not provided any teaching
354	100	Iraq	Undergraduate entry (i.e. first degree in any subject)	Clinical	Fourth (4th)	Peer-to-peer lectures*			No			Clinical doctors					A moderate amount	A moderate amount	A moderate amount	A moderate amount	Never
355	100	Greece	Undergraduate entry (i.e. first degree in any subject)	Clinical	Fifth (5th)	Peer-to-peer lectures*			No		Medical students, more senior than (or same as) your level/grade/year							A lot			Less than once a year
356	100	Indonesia	Post-graduate entry (i.e. after completing an initial degree)	Clinical	Sixth (6th)	Peer-to-peer lectures*			No	Medical students, more junior than your level/grade/year							A great deal				Less than once a year
357	100	Slovenia	Undergraduate entry (i.e. first degree in any subject)	Clinical	Seventh (7th)	Peer-to-peer lectures*			No						I have not provided any teaching
358	100	Indonesia	Undergraduate entry (i.e. first degree in any subject)	Clinical	Ninth (9th)			Assisting medical faculty teaching***	No	Medical students, more junior than your level/grade/year			Other members of the healthcare team				A lot	None at all		A lot	Around once a week
359	100	Egypt	Undergraduate entry (i.e. first degree in any subject)	Pre-clinical	Second (2nd)				No						I have not provided any teaching
360	100	Indonesia	Undergraduate entry (i.e. first degree in any subject)	Pre-clinical	Fourth (4th)				No						I have not provided any teaching
361	100	Egypt	Undergraduate entry (i.e. first degree in any subject)	Pre-clinical	Second (2nd)				No						I have not provided any teaching
362	100	Czech Republic	Undergraduate entry (i.e. first degree in any subject)	Clinical	Fifth (5th)	Peer-to-peer lectures*		Assisting medical faculty teaching***	No	Medical students, more junior than your level/grade/year	Medical students, more senior than (or same as) your level/grade/year						A lot				Numerous times a year
363	100	Czech Republic	Post-graduate entry (i.e. after completing an initial degree)	Mixed preclinical and clinical	Third (3rd)				No						I have not provided any teaching
364	100	Czech Republic	Undergraduate entry (i.e. first degree in any subject)	Mixed preclinical and clinical	Third (3rd)	Peer-to-peer lectures*		Assisting medical faculty teaching***	Yes, non-compulsory & organised by the medical school	Medical students, more junior than your level/grade/year	Medical students, more senior than (or same as) your level/grade/year						A great deal	A moderate amount	None at all	None at all	Around once a week
365	100	Czech Republic	Undergraduate entry (i.e. first degree in any subject)	Mixed preclinical and clinical	Third (3rd)			Assisting medical faculty teaching***	No	Medical students, more junior than your level/grade/year							A lot	A lot		A great deal	Numerous times a year
366	100	Czech Republic	Undergraduate entry (i.e. first degree in any subject)	Pre-clinical	Second (2nd)				No						I have not provided any teaching
367	100	Czech Republic	Undergraduate entry (i.e. first degree in any subject)	Mixed preclinical and clinical	Fourth (4th)	Peer-to-peer lectures*			No	Medical students, more junior than your level/grade/year							A great deal				Numerous times a year
368	100	Czech Republic	Undergraduate entry (i.e. first degree in any subject)	Clinical	Sixth (6th)				Yes, non-compulsory & organised by an external group						I have not provided any teaching
369	100	Czech Republic	Undergraduate entry (i.e. first degree in any subject)	Pre-clinical	First (1st)	Peer-to-peer lectures*	Mentoring schemes**		No	Medical students, more junior than your level/grade/year	Medical students, more senior than (or same as) your level/grade/year						A lot	A lot	A moderate amount	A moderate amount	Around once a week
370	100	Czech Republic	Undergraduate entry (i.e. first degree in any subject)	Clinical	Fourth (4th)				No						I have not provided any teaching
371	100	Czech Republic	Undergraduate entry (i.e. first degree in any subject)	Mixed preclinical and clinical	Third (3rd)	Peer-to-peer lectures*		Assisting medical faculty teaching***	No	Medical students, more junior than your level/grade/year							A great deal				Numerous times a year
372	100	Czech Republic	Undergraduate entry (i.e. first degree in any subject)	Clinical	Fourth (4th)				No						I have not provided any teaching
373	100	Czech Republic	Undergraduate entry (i.e. first degree in any subject)	Pre-clinical	First (1st)				No						I have not provided any teaching
374	100	Czech Republic	Undergraduate entry (i.e. first degree in any subject)	Pre-clinical	Second (2nd)				No						I have not provided any teaching
375	100	Czech Republic	Undergraduate entry (i.e. first degree in any subject)	Mixed preclinical and clinical	Third (3rd)	Peer-to-peer lectures*		Assisting medical faculty teaching***	No	Medical students, more junior than your level/grade/year				Other (please specify)		Pupils, students - primary school, high school	A great deal				Numerous times a year
376	100	Czech Republic	Undergraduate entry (i.e. first degree in any subject)	Mixed preclinical and clinical	Fourth (4th)				No						I have not provided any teaching
377	100	Czech Republic	Undergraduate entry (i.e. first degree in any subject)	Pre-clinical	Second (2nd)	Peer-to-peer lectures*	Mentoring schemes**		Yes, non-compulsory & organised by an external group	Medical students, more junior than your level/grade/year	Medical students, more senior than (or same as) your level/grade/year						A lot	A lot			Around once a week
378	100	Czech Republic	Undergraduate entry (i.e. first degree in any subject)	Clinical	Third (3rd)				No						I have not provided any teaching
379	100	Czech Republic	Undergraduate entry (i.e. first degree in any subject)	Clinical	Fifth (5th)				No						I have not provided any teaching
380	100	Czech Republic	Undergraduate entry (i.e. first degree in any subject)	Pre-clinical	Second (2nd)	Peer-to-peer lectures*			No	Medical students, more junior than your level/grade/year	Medical students, more senior than (or same as) your level/grade/year						A moderate amount	A moderate amount			Around once a month
381	100	Jordan	Undergraduate entry (i.e. first degree in any subject)	Clinical	Fifth (5th)	Peer-to-peer lectures*			No		Medical students, more senior than (or same as) your level/grade/year	Clinical doctors					A lot	A moderate amount	A moderate amount		Numerous times a year
382	100	Czech Republic	Undergraduate entry (i.e. first degree in any subject)	Pre-clinical	Second (2nd)		Mentoring schemes**	Assisting medical faculty teaching***	Yes, non-compulsory & organised by the medical school	Medical students, more junior than your level/grade/year							A great deal				Around once a week
383	100	Congo, Republic of the...	Undergraduate entry (i.e. first degree in any subject)	Pre-clinical	Second (2nd)		Mentoring schemes**		No	Medical students, more junior than your level/grade/year							A great deal			A great deal	Less than once a year
384	100	Czech Republic	Undergraduate entry (i.e. first degree in any subject)	Pre-clinical	First (1st)				No						I have not provided any teaching
385	100	Czech Republic	Post-graduate entry (i.e. after completing an initial degree)	Clinical	Sixth (6th)			Assisting medical faculty teaching***	No	Medical students, more junior than your level/grade/year							A great deal				Around once a week
386	100	Czech Republic	Undergraduate entry (i.e. first degree in any subject)	Mixed preclinical and clinical	Third (3rd)			Assisting medical faculty teaching***	No						I have not provided any teaching
387	100	Jordan	Undergraduate entry (i.e. first degree in any subject)	Clinical	Fifth (5th)	Peer-to-peer lectures*			Yes, non-compulsory & organised by an external group		Medical students, more senior than (or same as) your level/grade/year	Clinical doctors	Other members of the healthcare team				A moderate amount	A moderate amount	A lot	A moderate amount	Around once a month
388	100	Czech Republic	Undergraduate entry (i.e. first degree in any subject)	Clinical	Fourth (4th)				No						I have not provided any teaching
389	100	Czech Republic	Post-graduate entry (i.e. after completing an initial degree)	Mixed preclinical and clinical	Second (2nd)				No						I have not provided any teaching
390	100	Czech Republic	Undergraduate entry (i.e. first degree in any subject)	Pre-clinical	First (1st)				No						I have not provided any teaching
391	100	Czech Republic	Undergraduate entry (i.e. first degree in any subject)	Mixed preclinical and clinical	Third (3rd)			Assisting medical faculty teaching***	No	Medical students, more junior than your level/grade/year							A little	None at all	None at all	None at all	Numerous times a year
392	100	Czech Republic	Undergraduate entry (i.e. first degree in any subject)	Pre-clinical	Second (2nd)	Peer-to-peer lectures*			No						I have not provided any teaching
393	100	Czech Republic	Undergraduate entry (i.e. first degree in any subject)	Mixed preclinical and clinical	Fourth (4th)				No						I have not provided any teaching
394	100	Czech Republic	Undergraduate entry (i.e. first degree in any subject)	Mixed preclinical and clinical	Third (3rd)				Yes, non-compulsory & organised by the medical school						I have not provided any teaching
395	100	Czech Republic	Undergraduate entry (i.e. first degree in any subject)	Clinical	Fifth (5th)				No						I have not provided any teaching
396	100	Czech Republic	Undergraduate entry (i.e. first degree in any subject)	Pre-clinical	Second (2nd)				No						I have not provided any teaching
397	100	Jordan	Undergraduate entry (i.e. first degree in any subject)	Clinical	Sixth (6th)	Peer-to-peer lectures*			Yes, non-compulsory & organised by an external group		Medical students, more senior than (or same as) your level/grade/year							A moderate amount			Numerous times a year
398	100	Jordan	Undergraduate entry (i.e. first degree in any subject)	Pre-clinical	Third (3rd)				Yes, non-compulsory & organised by an external group						I have not provided any teaching
399	100	Czech Republic	Undergraduate entry (i.e. first degree in any subject)	Pre-clinical	First (1st)				No						I have not provided any teaching
400	100	Czech Republic	Undergraduate entry (i.e. first degree in any subject)	Pre-clinical	Second (2nd)				No						I have not provided any teaching
401	100	Czech Republic	Undergraduate entry (i.e. first degree in any subject)	Pre-clinical	First (1st)				No		Medical students, more senior than (or same as) your level/grade/year	Clinical doctors	Other members of the healthcare team				A great deal	A great deal	A great deal	A great deal	Never
402	100	Czech Republic	Undergraduate entry (i.e. first degree in any subject)	Pre-clinical	Second (2nd)	Peer-to-peer lectures*			Yes, non-compulsory & organised by an external group	Medical students, more junior than your level/grade/year							A lot	A great deal	A moderate amount	A great deal	Around once a month
403	100	Czech Republic	Undergraduate entry (i.e. first degree in any subject)	Pre-clinical	Second (2nd)	Peer-to-peer lectures*			No					Other (please specify)		my 10yo sister	A moderate amount	A little	A little	A moderate amount	Numerous times a year
404	100	Jordan	Undergraduate entry (i.e. first degree in any subject)	Clinical	Fifth (5th)	Peer-to-peer lectures*		Assisting medical faculty teaching***	No		Medical students, more senior than (or same as) your level/grade/year							A great deal			Less than once a year
405	100	Czech Republic	Undergraduate entry (i.e. first degree in any subject)	Pre-clinical	Second (2nd)	Peer-to-peer lectures*		Assisting medical faculty teaching***	No						I have not provided any teaching
406	100	Czech Republic	Undergraduate entry (i.e. first degree in any subject)	Clinical	Fourth (4th)				No						I have not provided any teaching
407	100	Czech Republic	Undergraduate entry (i.e. first degree in any subject)	Pre-clinical	Second (2nd)	Peer-to-peer lectures*			Yes, non-compulsory & organised by an external group	Medical students, more junior than your level/grade/year							A lot				Numerous times a year
408	100	Jordan	Undergraduate entry (i.e. first degree in any subject)	Pre-clinical	Third (3rd)	Peer-to-peer lectures*	Mentoring schemes**		No	Medical students, more junior than your level/grade/year							A great deal				Numerous times a year
409	100	Czech Republic	Undergraduate entry (i.e. first degree in any subject)	Clinical	Fourth (4th)				No						I have not provided any teaching
410	100	Egypt	Undergraduate entry (i.e. first degree in any subject)	Pre-clinical	Second (2nd)	Peer-to-peer lectures*			No						I have not provided any teaching
411	100	Czech Republic	Undergraduate entry (i.e. first degree in any subject)	Pre-clinical	Second (2nd)	Peer-to-peer lectures*	Mentoring schemes**	Assisting medical faculty teaching***	No	Medical students, more junior than your level/grade/year							A lot			A lot	Around once a month
412	100	Czech Republic	Undergraduate entry (i.e. first degree in any subject)	Pre-clinical	Third (3rd)	Peer-to-peer lectures*			Yes, non-compulsory & organised by the medical school	Medical students, more junior than your level/grade/year							A moderate amount	A moderate amount	A moderate amount	A moderate amount	Numerous times a year
413	100	Czech Republic	Undergraduate entry (i.e. first degree in any subject)	Pre-clinical	Second (2nd)	Peer-to-peer lectures*	Mentoring schemes**		No						I have not provided any teaching
414	100	Czech Republic	Undergraduate entry (i.e. first degree in any subject)	Pre-clinical	First (1st)			Assisting medical faculty teaching***	Yes, compulsory & organised by the medical school						I have not provided any teaching
415	100	Egypt	Undergraduate entry (i.e. first degree in any subject)	Pre-clinical	Second (2nd)				No						I have not provided any teaching
416	100	Czech Republic	Undergraduate entry (i.e. first degree in any subject)	Pre-clinical	First (1st)				No						I have not provided any teaching
417	100	Egypt	Undergraduate entry (i.e. first degree in any subject)	Pre-clinical	Third (3rd)				No						I have not provided any teaching
418	100	Czech Republic	Undergraduate entry (i.e. first degree in any subject)	Pre-clinical	First (1st)	Peer-to-peer lectures*	Mentoring schemes**	Assisting medical faculty teaching***	No				Other members of the healthcare team				A moderate amount	A moderate amount	A moderate amount	A lot	Numerous times a year
419	100	Czech Republic	Undergraduate entry (i.e. first degree in any subject)	Clinical	First (1st)				Yes, compulsory & organised by the medical school						I have not provided any teaching
420	100	Czech Republic	Undergraduate entry (i.e. first degree in any subject)	Pre-clinical	Second (2nd)				No						I have not provided any teaching
421	100	Czech Republic	Undergraduate entry (i.e. first degree in any subject)	Pre-clinical	Second (2nd)	Peer-to-peer lectures*	Mentoring schemes**		No	Medical students, more junior than your level/grade/year	Medical students, more senior than (or same as) your level/grade/year						A great deal	A great deal			Around once a month
422	100	China	Undergraduate entry (i.e. first degree in any subject)	Mixed preclinical and clinical	Seventh (7th)	Peer-to-peer lectures*	Mentoring schemes**		Yes, compulsory & organised by the medical school	Medical students, more junior than your level/grade/year	Medical students, more senior than (or same as) your level/grade/year						A lot	A lot	A lot	A little	Numerous times a year
423	100	Israel	Undergraduate entry (i.e. first degree in any subject)	Clinical	Sixth (6th)	Peer-to-peer lectures*			No	Medical students, more junior than your level/grade/year							A moderate amount	A moderate amount	A moderate amount	A little	Around once a month
424	100	Slovakia	Undergraduate entry (i.e. first degree in any subject)	Mixed preclinical and clinical	Third (3rd)				No	Medical students, more junior than your level/grade/year	Medical students, more senior than (or same as) your level/grade/year						A moderate amount	A moderate amount	A moderate amount	A moderate amount	Numerous times a year
425	100	Syrian Arab Republic	Undergraduate entry (i.e. first degree in any subject)	Clinical	Sixth (6th)				No	Medical students, more junior than your level/grade/year							A little	A little	A moderate amount	A moderate amount	Numerous times a year
426	100	Slovakia	Undergraduate entry (i.e. first degree in any subject)	Clinical	Third (3rd)	Peer-to-peer lectures*		Assisting medical faculty teaching***	No						I have not provided any teaching
427	100	Slovakia	Undergraduate entry (i.e. first degree in any subject)	Pre-clinical	Second (2nd)	Peer-to-peer lectures*			Yes, non-compulsory & organised by an external group		Medical students, more senior than (or same as) your level/grade/year	Clinical doctors					A moderate amount	A lot	A lot	A lot	Around once a month
428	100	Slovakia	Undergraduate entry (i.e. first degree in any subject)	Pre-clinical	Second (2nd)		Mentoring schemes**		No	Medical students, more junior than your level/grade/year							A lot	A little	A little	A little	Numerous times a year
429	4
430	4
431	23	France	Post-graduate entry (i.e. after completing an initial degree)	Mixed preclinical and clinical	Sixth (6th)
432	4
433	8
434	23	France	Post-graduate entry (i.e. after completing an initial degree)	Clinical	Seventh (7th)
435	8
436	4
437	65	United Kingdom of Great Britain and Northern Ireland	Undergraduate entry (i.e. first degree in any subject)	Clinical	Sixth (6th)	Peer-to-peer lectures*	Mentoring schemes**		No	Medical students, more junior than your level/grade/year	Medical students, more senior than (or same as) your level/grade/year
438	96	United Kingdom of Great Britain and Northern Ireland	Undergraduate entry (i.e. first degree in any subject)	Clinical	Sixth (6th)	Peer-to-peer lectures*	Mentoring schemes**		Yes, compulsory & organised by the medical school	Medical students, more junior than your level/grade/year	Medical students, more senior than (or same as) your level/grade/year						A lot	A lot			Around once a month
439	23	France	Post-graduate entry (i.e. after completing an initial degree)	Mixed preclinical and clinical	Sixth (6th)
440	4
441	8
442	8
443	4
444	8
445	23	Norway	Undergraduate entry (i.e. first degree in any subject)	Clinical	Fifth (5th)
446	8
447	23	South Africa	Undergraduate entry (i.e. first degree in any subject)	Clinical	Fourth (4th)
448	23	Belgium	Post-graduate entry (i.e. after completing an initial degree)	Pre-clinical	Fifth (5th)
449	23	Bosnia and Herzegovina	Undergraduate entry (i.e. first degree in any subject)	Clinical	Fifth (5th)
450	8
451	96	Rwanda	Undergraduate entry (i.e. first degree in any subject)	Clinical	Fifth (5th)	Peer-to-peer lectures*			No	Medical students, more junior than your level/grade/year			Other members of the healthcare team				A lot	None at all		A lot	Less than once a year
452	8
453	23	Sao Tome and Principe	Undergraduate entry (i.e. first degree in any subject)	Pre-clinical	Second (2nd)
454	8
455	8
456	96	Saudi Arabia	Post-graduate entry (i.e. after completing an initial degree)	Clinical	Seventh (7th)	Peer-to-peer lectures*			Yes, compulsory & organised by the medical school			Clinical doctors					A lot	A little	None at all	A moderate amount	Never
457	23	Cameroon	Undergraduate entry (i.e. first degree in any subject)	Mixed preclinical and clinical	Sixth (6th)
458	8
459	23	Rwanda	Undergraduate entry (i.e. first degree in any subject)	Clinical	Fifth (5th)
460	23	France	Undergraduate entry (i.e. first degree in any subject)	Clinical	Sixth (6th)
461	8
462	8
463	65	Rwanda	Undergraduate entry (i.e. first degree in any subject)	Clinical	Fifth (5th)	Peer-to-peer lectures*	Mentoring schemes**	Assisting medical faculty teaching***	Yes, compulsory & organised by the medical school	Medical students, more junior than your level/grade/year
464	23	United States of America	Post-graduate entry (i.e. after completing an initial degree)	Clinical	Fourth (4th)
465	23	Pakistan	Post-graduate entry (i.e. after completing an initial degree)	Mixed preclinical and clinical	Seventh (7th)
466	23	United Kingdom of Great Britain and Northern Ireland	Undergraduate entry (i.e. first degree in any subject)	Clinical	Sixth (6th)
467	4
468	81	Italy	Undergraduate entry (i.e. first degree in any subject)	Clinical	Sixth (6th)				No	Medical students, more junior than your level/grade/year							A lot			None at all
469	8
470	65	Somalia	Post-graduate entry (i.e. after completing an initial degree)	Clinical	Sixth (6th)				No				Other members of the healthcare team
471	8
472	46	Egypt	Undergraduate entry (i.e. first degree in any subject)	Pre-clinical	Third (3rd)				No
473	46	Egypt	Undergraduate entry (i.e. first degree in any subject)	Pre-clinical	Third (3rd)	Peer-to-peer lectures*			No
474	23	Syrian Arab Republic	Undergraduate entry (i.e. first degree in any subject)	Clinical	Seventh (7th)
475	96	Yemen	Undergraduate entry (i.e. first degree in any subject)	Clinical	Sixth (6th)	Peer-to-peer lectures*		Assisting medical faculty teaching***	No	Medical students, more junior than your level/grade/year							A lot				Numerous times a year
476	4
477	96	United States of America	Post-graduate entry (i.e. after completing an initial degree)	Mixed preclinical and clinical	Second (2nd)				No						I have not provided any teaching
478	4
479	100	Nepal	Undergraduate entry (i.e. first degree in any subject)	Clinical	Sixth (6th)	Peer-to-peer lectures*			Yes, non-compulsory & organised by the medical school	Medical students, more junior than your level/grade/year							A moderate amount	A moderate amount	A little	A moderate amount	Numerous times a year
480	100	Cameroon	Undergraduate entry (i.e. first degree in any subject)	Clinical	Fifth (5th)	Peer-to-peer lectures*			No		Medical students, more senior than (or same as) your level/grade/year						A moderate amount	A moderate amount	A moderate amount	A moderate amount	Numerous times a year
481	100	Australia	Post-graduate entry (i.e. after completing an initial degree)	Clinical	Third (3rd)		Mentoring schemes**		No						I have not provided any teaching
482	8
483	100	Lithuania	Undergraduate entry (i.e. first degree in any subject)	Mixed preclinical and clinical	Fourth (4th)			Assisting medical faculty teaching***	No		Medical students, more senior than (or same as) your level/grade/year						A great deal	A great deal	A great deal	A great deal	Numerous times a year
484	100	United Kingdom of Great Britain and Northern Ireland	Undergraduate entry (i.e. first degree in any subject)	Clinical	Fourth (4th)	Peer-to-peer lectures*	Mentoring schemes**		Yes, non-compulsory & organised by an external group	Medical students, more junior than your level/grade/year							A great deal				Around once a week
485	8
486	8
487	46	United Kingdom of Great Britain and Northern Ireland	Undergraduate entry (i.e. first degree in any subject)	Clinical	Fourth (4th)	Peer-to-peer lectures*			No
488	8
489	23	Afghanistan	Post-graduate entry (i.e. after completing an initial degree)	Mixed preclinical and clinical	Second (2nd)
490	8
491	46	Philippines	Post-graduate entry (i.e. after completing an initial degree)	Pre-clinical	First (1st)				No
492	100	Nigeria	Undergraduate entry (i.e. first degree in any subject)	Clinical	Fifth (5th)				No						I have not provided any teaching
493	96	United Kingdom of Great Britain and Northern Ireland	Undergraduate entry (i.e. first degree in any subject)	Clinical	Third (3rd)		Mentoring schemes**	Assisting medical faculty teaching***	Yes, non-compulsory & organised by an external group	Medical students, more junior than your level/grade/year	Medical students, more senior than (or same as) your level/grade/year		Other members of the healthcare team	Other (please specify)		Sixth form students	A moderate amount	A little		A little	Around once a month
494	46	Rwanda	Undergraduate entry (i.e. first degree in any subject)	Clinical	Fourth (4th)	Peer-to-peer lectures*			No
495	4
496	23	Australia	Post-graduate entry (i.e. after completing an initial degree)	Mixed preclinical and clinical	Fourth (4th)
497	8
498	4
499	8
500	23	United Kingdom of Great Britain and Northern Ireland	Post-graduate entry (i.e. after completing an initial degree)	Clinical	Fourth (4th)
501	8
502	4
503	96	New Zealand	Post-graduate entry (i.e. after completing an initial degree)	Clinical	Sixth (6th)	Peer-to-peer lectures*	Mentoring schemes**		No	Medical students, more junior than your level/grade/year	Medical students, more senior than (or same as) your level/grade/year						A moderate amount	A moderate amount			Numerous times a year
504	81	Jamaica	Undergraduate entry (i.e. first degree in any subject)	Clinical	Third (3rd)	Peer-to-peer lectures*	Mentoring schemes**		No	Medical students, more junior than your level/grade/year	Medical students, more senior than (or same as) your level/grade/year						A great deal
505	23	Jamaica	Undergraduate entry (i.e. first degree in any subject)	Mixed preclinical and clinical	Fourth (4th)
506	4
507	8
508	23	Peru	Undergraduate entry (i.e. first degree in any subject)	Clinical	Sixth (6th)
509	8
510	81	Canada	Undergraduate entry (i.e. first degree in any subject)	Clinical	Sixth (6th)	Peer-to-peer lectures*	Mentoring schemes**		Yes, non-compulsory & organised by an external group	Medical students, more junior than your level/grade/year	Medical students, more senior than (or same as) your level/grade/year						A lot	A moderate amount	A moderate amount
511	8
512	8
513	8
514	23	Peru	Post-graduate entry (i.e. after completing an initial degree)	Clinical	Seventh (7th)
515	4
516	23	Rwanda	Undergraduate entry (i.e. first degree in any subject)	Mixed preclinical and clinical	Third (3rd)
517	46	United Kingdom of Great Britain and Northern Ireland	Undergraduate entry (i.e. first degree in any subject)	Clinical	Sixth (6th)	Peer-to-peer lectures*			Yes, compulsory & organised by the medical school
518	8
519	23	United Kingdom of Great Britain and Northern Ireland	Undergraduate entry (i.e. first degree in any subject)	Clinical	Sixth (6th)
520	8
521	4
522	46	United Kingdom of Great Britain and Northern Ireland	Undergraduate entry (i.e. first degree in any subject)	Pre-clinical	Second (2nd)				No
523	23	Oman	Undergraduate entry (i.e. first degree in any subject)	Clinical	Seventh (7th)
524	8
525	8
526	8
527	8
528	4
529	8
530	4
531	8
532	4
533	4
534	8
535	8	Australia	Post-graduate entry (i.e. after completing an initial degree)	Clinical	Eighth (8th)
536	4
537	23	Malaysia	Undergraduate entry (i.e. first degree in any subject)	Clinical	Fifth (5th)
538	96	Malaysia	Undergraduate entry (i.e. first degree in any subject)	Clinical	Fifth (5th)	Peer-to-peer lectures*	Mentoring schemes**	Assisting medical faculty teaching***	Yes, non-compulsory & organised by an external group	Medical students, more junior than your level/grade/year	Medical students, more senior than (or same as) your level/grade/year	Clinical doctors					A great deal	A great deal	A great deal	A lot	Numerous times a year
539	4
540	8
541	4
542	96	India	Undergraduate entry (i.e. first degree in any subject)	Clinical	Fourth (4th)				No	Medical students, more junior than your level/grade/year							A lot				Numerous times a year
543	23	Indonesia	Undergraduate entry (i.e. first degree in any subject)	Pre-clinical	Second (2nd)
544	8
545	4
546	8
547	8
548	23	Hong Kong (S.A.R.)	Undergraduate entry (i.e. first degree in any subject)	Pre-clinical	Fourth (4th)
549	65	Indonesia	Undergraduate entry (i.e. first degree in any subject)	Clinical	Sixth (6th)	Peer-to-peer lectures*			No	Medical students, more junior than your level/grade/year
550	23	United Kingdom of Great Britain and Northern Ireland	Undergraduate entry (i.e. first degree in any subject)	Clinical	Fifth (5th)
551	8
552	8
553	96	United Kingdom of Great Britain and Northern Ireland	Undergraduate entry (i.e. first degree in any subject)	Clinical	Sixth (6th)	Peer-to-peer lectures*	Mentoring schemes**	Assisting medical faculty teaching***	Yes, non-compulsory & organised by the medical school	Medical students, more junior than your level/grade/year							A great deal				Around once a week
554	4
555	8
556	8
557	8
558	4
559	8
560	8
561	23	United Kingdom of Great Britain and Northern Ireland	Undergraduate entry (i.e. first degree in any subject)	Clinical	Third (3rd)
562	23	United Kingdom of Great Britain and Northern Ireland	Undergraduate entry (i.e. first degree in any subject)	Clinical	Fourth (4th)
563	8
564	8
565	8
566	8
567	4
568	8
569	8
570	23	Turkey	Undergraduate entry (i.e. first degree in any subject)	Clinical	Fifth (5th)
571	4
572	8
573	23	Morocco	Post-graduate entry (i.e. after completing an initial degree)	Clinical	Ninth (9th)
574	46	Zimbabwe	Undergraduate entry (i.e. first degree in any subject)	Clinical	Fifth (5th)	Peer-to-peer lectures*	Mentoring schemes**		No
575	23	United Kingdom of Great Britain and Northern Ireland	Undergraduate entry (i.e. first degree in any subject)	Clinical	Sixth (6th)
576	96	United Kingdom of Great Britain and Northern Ireland	Post-graduate entry (i.e. after completing an initial degree)	Clinical	Third (3rd)	Peer-to-peer lectures*	Mentoring schemes**		Yes, compulsory & organised by the medical school	Medical students, more junior than your level/grade/year							A great deal				Around once a week
577	42	United Republic of Tanzania	Undergraduate entry (i.e. first degree in any subject)	Clinical	Fifth (5th)	Peer-to-peer lectures*	Mentoring schemes**	Assisting medical faculty teaching***	No
578	8
579	4
580	4
581	96	United Kingdom of Great Britain and Northern Ireland	Undergraduate entry (i.e. first degree in any subject)	Clinical	Sixth (6th)	Peer-to-peer lectures*		Assisting medical faculty teaching***	No	Medical students, more junior than your level/grade/year				Other (please specify)		School students	A lot				Around once a month
582	8
583	23	United Kingdom of Great Britain and Northern Ireland	Undergraduate entry (i.e. first degree in any subject)	Clinical	Sixth (6th)
584	96	Rwanda	Undergraduate entry (i.e. first degree in any subject)	Clinical	Fourth (4th)				Yes, non-compulsory & organised by an external group		Medical students, more senior than (or same as) your level/grade/year						A great deal	A great deal	A moderate amount	A great deal	Less than once a year
585	8
586	96	Rwanda	Undergraduate entry (i.e. first degree in any subject)	Clinical	Fifth (5th)		Mentoring schemes**		No	Medical students, more junior than your level/grade/year	Medical students, more senior than (or same as) your level/grade/year						A great deal	A great deal	A great deal	A great deal	Numerous times a year
587	8
588	81	Ireland	Undergraduate entry (i.e. first degree in any subject)	Mixed preclinical and clinical	Fourth (4th)	Peer-to-peer lectures*			No	Medical students, more junior than your level/grade/year							A great deal
589	8
590	8
591	4
592	65	United Kingdom of Great Britain and Northern Ireland	Undergraduate entry (i.e. first degree in any subject)	Pre-clinical	Second (2nd)	Peer-to-peer lectures*	Mentoring schemes**		No	Medical students, more junior than your level/grade/year
593	8
594	8
595	8
596	4
597	8
598	8
599	4
600	4
601	4
602	8
603	8
604	8
605	96	Morocco	Undergraduate entry (i.e. first degree in any subject)	Clinical	Sixth (6th)				Yes, non-compulsory & organised by an external group						I have not provided any teaching
606	23	Benin	Post-graduate entry (i.e. after completing an initial degree)	Clinical	Fourth (4th)
607	4
608	4
609	23	Netherlands	Undergraduate entry (i.e. first degree in any subject)	Clinical	Fourth (4th)
610	23	Egypt	Undergraduate entry (i.e. first degree in any subject)	Mixed preclinical and clinical	Fourth (4th)
611	23	Pakistan	Undergraduate entry (i.e. first degree in any subject)	Mixed preclinical and clinical	Sixth (6th)
612	4
613	8
614	8
615	4
616	8
617	23	United Kingdom of Great Britain and Northern Ireland	Undergraduate entry (i.e. first degree in any subject)	Clinical	Fourth (4th)
618	23	United Kingdom of Great Britain and Northern Ireland	Post-graduate entry (i.e. after completing an initial degree)	Clinical	Fourth (4th)
619	23	Poland	Undergraduate entry (i.e. first degree in any subject)	Clinical	Fifth (5th)
620	8
621	8
622	8
623	8
624	23	Iraq	Undergraduate entry (i.e. first degree in any subject)	Mixed preclinical and clinical	Second (2nd)
625	23	Iraq	Undergraduate entry (i.e. first degree in any subject)	Pre-clinical	Second (2nd)
626	0
627	81	Iraq	Undergraduate entry (i.e. first degree in any subject)	Pre-clinical	Second (2nd)	Peer-to-peer lectures*	Mentoring schemes**	Assisting medical faculty teaching***	No	Medical students, more junior than your level/grade/year	Medical students, more senior than (or same as) your level/grade/year	Clinical doctors					A moderate amount	A moderate amount	A lot	A lot
628	96	Iraq	Undergraduate entry (i.e. first degree in any subject)	Pre-clinical	Second (2nd)			Assisting medical faculty teaching***	No	Medical students, more junior than your level/grade/year							A little	A great deal	A lot	A moderate amount	Less than once a year
629	23	Iraq	Undergraduate entry (i.e. first degree in any subject)	Clinical	Fourth (4th)
630	8
631	8
632	8
633	46	Iraq	Undergraduate entry (i.e. first degree in any subject)	Pre-clinical	Second (2nd)	Peer-to-peer lectures*			Yes, non-compulsory & organised by the medical school
634	23	Iraq	Undergraduate entry (i.e. first degree in any subject)	Mixed preclinical and clinical	Fourth (4th)
635	8
636	81	Iraq	Undergraduate entry (i.e. first degree in any subject)	Pre-clinical	Second (2nd)		Mentoring schemes**		No		Medical students, more senior than (or same as) your level/grade/year						A lot	None at all		A lot
637	8
638	23	Egypt	Undergraduate entry (i.e. first degree in any subject)	Pre-clinical	Third (3rd)
639	23	Egypt	Undergraduate entry (i.e. first degree in any subject)	Mixed preclinical and clinical	Fourth (4th)
640	8
641	23	Iraq	Undergraduate entry (i.e. first degree in any subject)	Pre-clinical	Fourth (4th)
642	23	Croatia	Post-graduate entry (i.e. after completing an initial degree)	Mixed preclinical and clinical	Second (2nd)
643	23	Egypt	Undergraduate entry (i.e. first degree in any subject)	Pre-clinical	Fourth (4th)
644	23	Egypt	Undergraduate entry (i.e. first degree in any subject)	Mixed preclinical and clinical	Fifth (5th)
645	23	Egypt	Undergraduate entry (i.e. first degree in any subject)	Pre-clinical	Second (2nd)
646	23	Iraq	Undergraduate entry (i.e. first degree in any subject)	Mixed preclinical and clinical	Second (2nd)
647	23	Egypt	Undergraduate entry (i.e. first degree in any subject)	Pre-clinical	Second (2nd)
648	23	Egypt	Undergraduate entry (i.e. first degree in any subject)	Pre-clinical	Third (3rd)
649	23	Iraq	Undergraduate entry (i.e. first degree in any subject)	Mixed preclinical and clinical	Second (2nd)
650	4
651	23	Iraq	Undergraduate entry (i.e. first degree in any subject)	Pre-clinical	Second (2nd)
652	8
653	65	Iraq	Undergraduate entry (i.e. first degree in any subject)	Mixed preclinical and clinical	Second (2nd)	Peer-to-peer lectures*	Mentoring schemes**	Assisting medical faculty teaching***	Yes, compulsory & organised by the medical school	Medical students, more junior than your level/grade/year
654	23	Iraq	Undergraduate entry (i.e. first degree in any subject)	Clinical	Third (3rd)
655	23	Croatia	Undergraduate entry (i.e. first degree in any subject)	Pre-clinical	Second (2nd)
656	8
657	23	Iraq	Undergraduate entry (i.e. first degree in any subject)	Pre-clinical	Second (2nd)
658	8
659	96	Iraq	Undergraduate entry (i.e. first degree in any subject)	Pre-clinical	Second (2nd)	Peer-to-peer lectures*			No	Medical students, more junior than your level/grade/year		Clinical doctors	Other members of the healthcare team				A lot	A lot	A little	A moderate amount	Less than once a year
660	8
661	23	Iraq	Undergraduate entry (i.e. first degree in any subject)	Pre-clinical	First (1st)
662	4
663	23	Iraq	Undergraduate entry (i.e. first degree in any subject)	Mixed preclinical and clinical	Second (2nd)
664	23	Egypt	Undergraduate entry (i.e. first degree in any subject)	Pre-clinical	Third (3rd)
665	96	Iraq	Undergraduate entry (i.e. first degree in any subject)	Pre-clinical	Second (2nd)				No						I have not provided any teaching
666	8
667	8
668	96	Croatia	Undergraduate entry (i.e. first degree in any subject)	Pre-clinical	Third (3rd)			Assisting medical faculty teaching***	No	Medical students, more junior than your level/grade/year							A lot				Around once a week
669	4
670	8
671	23	Egypt	Undergraduate entry (i.e. first degree in any subject)	Mixed preclinical and clinical	Fifth (5th)
672	8
673	23	Iraq	Undergraduate entry (i.e. first degree in any subject)	Mixed preclinical and clinical	Second (2nd)
674	23	Iraq	Undergraduate entry (i.e. first degree in any subject)	Mixed preclinical and clinical	Fifth (5th)
675	4
676	23	Iraq	Undergraduate entry (i.e. first degree in any subject)	Mixed preclinical and clinical	Fifth (5th)
677	23	Egypt	Undergraduate entry (i.e. first degree in any subject)	Clinical	Sixth (6th)
678	23	Egypt	Undergraduate entry (i.e. first degree in any subject)	Clinical	Fourth (4th)
679	23	Iraq	Undergraduate entry (i.e. first degree in any subject)	Pre-clinical	Third (3rd)
680	8
681	8
682	4
683	62	Egypt	Undergraduate entry (i.e. first degree in any subject)	Clinical	Fourth (4th)				No
684	23	Sudan	Undergraduate entry (i.e. first degree in any subject)	Mixed preclinical and clinical	Fourth (4th)
685	23	Slovenia	Undergraduate entry (i.e. first degree in any subject)	Clinical	Fourth (4th)
686	23	Egypt	Undergraduate entry (i.e. first degree in any subject)	Pre-clinical	Second (2nd)
687	23	Egypt	Post-graduate entry (i.e. after completing an initial degree)	Clinical	Fifth (5th)
688	8
689	8
690	4
691	8
692	81	Iraq	Undergraduate entry (i.e. first degree in any subject)	Clinical	Fourth (4th)	Peer-to-peer lectures*			Yes, compulsory & organised by the medical school	Medical students, more junior than your level/grade/year							A moderate amount	A little	None at all	None at all
693	8
694	4
695	23	Iraq	Undergraduate entry (i.e. first degree in any subject)	Mixed preclinical and clinical	Fourth (4th)
696	4
697	8
698	8
699	8
700	8
701	4
702	4
703	8
704	4
705	23	Morocco	Undergraduate entry (i.e. first degree in any subject)	Mixed preclinical and clinical	Fourth (4th)
706	8
707	23	Egypt	Undergraduate entry (i.e. first degree in any subject)	Pre-clinical	Second (2nd)
708	23	Egypt	Undergraduate entry (i.e. first degree in any subject)	Clinical	Fourth (4th)
709	46	Iraq	Undergraduate entry (i.e. first degree in any subject)	Pre-clinical	Third (3rd)				No
710	96	Egypt	Undergraduate entry (i.e. first degree in any subject)	Pre-clinical	Second (2nd)		Mentoring schemes**		Yes, compulsory & organised by the medical school						I have not provided any teaching
711	8
712	42	Iraq	Undergraduate entry (i.e. first degree in any subject)	Mixed preclinical and clinical	Second (2nd)				No
713	8
714	65	Egypt	Undergraduate entry (i.e. first degree in any subject)	Pre-clinical	Third (3rd)	Peer-to-peer lectures*			Yes, non-compulsory & organised by the medical school	Medical students, more junior than your level/grade/year
715	23	Iraq	Undergraduate entry (i.e. first degree in any subject)	Pre-clinical	Second (2nd)
716	8
717	8
718	8
719	8
720	23	Egypt	Undergraduate entry (i.e. first degree in any subject)	Pre-clinical	Second (2nd)
721	81	Egypt	Undergraduate entry (i.e. first degree in any subject)	Clinical	Fourth (4th)				No		Medical students, more senior than (or same as) your level/grade/year	Clinical doctors
722	8
723	4
724	23	Egypt	Undergraduate entry (i.e. first degree in any subject)	Pre-clinical	First (1st)
725	23	Serbia	Post-graduate entry (i.e. after completing an initial degree)	Clinical	Sixth (6th)
726	23	Iraq	Undergraduate entry (i.e. first degree in any subject)	Mixed preclinical and clinical	Fifth (5th)
727	23	Egypt	Undergraduate entry (i.e. first degree in any subject)	Pre-clinical	Second (2nd)
728	81	Egypt	Undergraduate entry (i.e. first degree in any subject)	Clinical	Fourth (4th)	Peer-to-peer lectures*			Yes, non-compulsory & organised by an external group	Medical students, more junior than your level/grade/year	Medical students, more senior than (or same as) your level/grade/year						A moderate amount	A lot	A little
729	46	Ireland	Undergraduate entry (i.e. first degree in any subject)	Pre-clinical	Third (3rd)	Peer-to-peer lectures*		Assisting medical faculty teaching***	No
730	23	Egypt	Undergraduate entry (i.e. first degree in any subject)	Pre-clinical	Fourth (4th)
731	23	Egypt	Undergraduate entry (i.e. first degree in any subject)	Pre-clinical	Third (3rd)
732	81	Egypt	Undergraduate entry (i.e. first degree in any subject)	Pre-clinical	Third (3rd)			Assisting medical faculty teaching***	No		Medical students, more senior than (or same as) your level/grade/year						A great deal	A lot	A great deal	A moderate amount
733	8
734	0
735	81	Iraq	Undergraduate entry (i.e. first degree in any subject)	Pre-clinical	Second (2nd)	Peer-to-peer lectures*	Mentoring schemes**		No			Clinical doctors					A great deal	A great deal	A great deal	A great deal
736	8
737	81	Egypt	Undergraduate entry (i.e. first degree in any subject)	Pre-clinical	Third (3rd)	Peer-to-peer lectures*			No	Medical students, more junior than your level/grade/year	Medical students, more senior than (or same as) your level/grade/year						A lot	A lot
738	8
739	8
740	42	Egypt	Undergraduate entry (i.e. first degree in any subject)	Pre-clinical	Third (3rd)				No
741	23	Iraq	Undergraduate entry (i.e. first degree in any subject)	Mixed preclinical and clinical	Third (3rd)
742	23	United Kingdom of Great Britain and Northern Ireland	Post-graduate entry (i.e. after completing an initial degree)	Mixed preclinical and clinical	First (1st)
743	23	Greece	Undergraduate entry (i.e. first degree in any subject)	Pre-clinical	Second (2nd)
744	96	Iraq	Undergraduate entry (i.e. first degree in any subject)	Mixed preclinical and clinical	Fifth (5th)	Peer-to-peer lectures*			No		Medical students, more senior than (or same as) your level/grade/year						A moderate amount	A moderate amount	None at all	None at all	Around once a week
745	23	Iraq	Undergraduate entry (i.e. first degree in any subject)	Mixed preclinical and clinical	Fourth (4th)
746	23	Egypt	Undergraduate entry (i.e. first degree in any subject)	Pre-clinical	Third (3rd)
747	8
748	23	Iraq	Post-graduate entry (i.e. after completing an initial degree)	Pre-clinical	Second (2nd)
749	8
750	8
751	8
752	8
753	8
754	4
755	8
756	8
757	23	Iraq	Undergraduate entry (i.e. first degree in any subject)	Mixed preclinical and clinical	Second (2nd)
758	8
759	8
760	4
761	81	Egypt	Undergraduate entry (i.e. first degree in any subject)	Clinical	Fourth (4th)	Peer-to-peer lectures*			Yes, non-compulsory & organised by an external group	Medical students, more junior than your level/grade/year	Medical students, more senior than (or same as) your level/grade/year						A moderate amount	A moderate amount	A lot	A lot
762	23	Iraq	Undergraduate entry (i.e. first degree in any subject)	Mixed preclinical and clinical	Third (3rd)
763	42	Egypt	Undergraduate entry (i.e. first degree in any subject)	Pre-clinical	First (1st)	Peer-to-peer lectures*			No
764	4
765	8
766	8
767	23	South Africa	Undergraduate entry (i.e. first degree in any subject)	Mixed preclinical and clinical	Fourth (4th)
768	8
769	8
770	96	Egypt	Undergraduate entry (i.e. first degree in any subject)	Pre-clinical	First (1st)				No						I have not provided any teaching
771	46	Egypt	Undergraduate entry (i.e. first degree in any subject)	Pre-clinical	Third (3rd)				No
772	46	India	Undergraduate entry (i.e. first degree in any subject)	Clinical	Third (3rd)	Peer-to-peer lectures*			No
773	4
774	4
775	8
776	8
777	8
778	4
779	4
780	8
781	4
782	23	United Kingdom of Great Britain and Northern Ireland	Undergraduate entry (i.e. first degree in any subject)	Clinical	Fourth (4th)
783	4
784	23	United Kingdom of Great Britain and Northern Ireland	Post-graduate entry (i.e. after completing an initial degree)	Clinical	Fourth (4th)
785	23	Iraq	Undergraduate entry (i.e. first degree in any subject)	Mixed preclinical and clinical	Third (3rd)
786	62	Iraq	Post-graduate entry (i.e. after completing an initial degree)	Clinical	Third (3rd)			Assisting medical faculty teaching***	Yes, compulsory & organised by the medical school
787	8
788	0
789	8
790	23	Iraq	Undergraduate entry (i.e. first degree in any subject)	Pre-clinical	Second (2nd)
791	46	Egypt	Undergraduate entry (i.e. first degree in any subject)	Clinical	Fourth (4th)				No
792	8
793	65	Iraq	Undergraduate entry (i.e. first degree in any subject)	Mixed preclinical and clinical	Third (3rd)	Peer-to-peer lectures*			Yes, non-compulsory & organised by an external group	Medical students, more junior than your level/grade/year
794	8
795	8
796	23	United Kingdom of Great Britain and Northern Ireland	Undergraduate entry (i.e. first degree in any subject)	Mixed preclinical and clinical	Second (2nd)
797	4
798	4
799	8
800	8
801	23	Sweden	Undergraduate entry (i.e. first degree in any subject)	Clinical	Third (3rd)
802	8
803	4
804	23	Morocco	Post-graduate entry (i.e. after completing an initial degree)	Clinical	Fourth (4th)
805	8
806	8
807	8
808	0
809	8
810	8
811	46	Egypt	Undergraduate entry (i.e. first degree in any subject)	Mixed preclinical and clinical	Eighth (8th)				No
812	0
813	23	Iraq	Undergraduate entry (i.e. first degree in any subject)	Mixed preclinical and clinical	Fourth (4th)
814	8
815	8
816	23	Iraq	Undergraduate entry (i.e. first degree in any subject)	Clinical	Fourth (4th)
817	8
818	65	Iraq	Undergraduate entry (i.e. first degree in any subject)	Mixed preclinical and clinical	Fourth (4th)				Yes, non-compulsory & organised by an external group		Medical students, more senior than (or same as) your level/grade/year
819	23	Egypt	Undergraduate entry (i.e. first degree in any subject)	Pre-clinical	First (1st)
820	4
821	4
822	96	Libyan Arab Jamahiriya	Undergraduate entry (i.e. first degree in any subject)	Clinical	Fifth (5th)		Mentoring schemes**		No	Medical students, more junior than your level/grade/year							A great deal				Less than once a year
823	8
824	4
825	81	Czech Republic	Undergraduate entry (i.e. first degree in any subject)	Mixed preclinical and clinical	Fourth (4th)			Assisting medical faculty teaching***	No	Medical students, more junior than your level/grade/year							A lot				Numerous times a year
826	96	Zambia	Undergraduate entry (i.e. first degree in any subject)	Mixed preclinical and clinical	Eighth (8th)	Peer-to-peer lectures*	Mentoring schemes**		No	Medical students, more junior than your level/grade/year		Clinical doctors	Other members of the healthcare team				A great deal	A great deal	A great deal	A great deal	Daily
827	4
828	0
829	96	Morocco	Undergraduate entry (i.e. first degree in any subject)	Clinical	Eighth (8th)	Peer-to-peer lectures*			No		Medical students, more senior than (or same as) your level/grade/year							A great deal			Numerous times a year
830	4
831	8
832	4
833	8
834	23	Iraq	Undergraduate entry (i.e. first degree in any subject)	Mixed preclinical and clinical	Third (3rd)
835	23	Iraq	Undergraduate entry (i.e. first degree in any subject)	Mixed preclinical and clinical	Second (2nd)
836	23	Czech Republic	Undergraduate entry (i.e. first degree in any subject)	Pre-clinical	Second (2nd)
837	8
838	23	Czech Republic	Post-graduate entry (i.e. after completing an initial degree)	Clinical	Fourth (4th)
839	23	Czech Republic	Undergraduate entry (i.e. first degree in any subject)	Pre-clinical	First (1st)
840	23	Czech Republic	Undergraduate entry (i.e. first degree in any subject)	Clinical	Fourth (4th)
841	23	Czech Republic	Undergraduate entry (i.e. first degree in any subject)	Clinical	Fifth (5th)
842	23	Iraq	Post-graduate entry (i.e. after completing an initial degree)	Pre-clinical	Second (2nd)
843	81	Iraq	Post-graduate entry (i.e. after completing an initial degree)	Mixed preclinical and clinical	Second (2nd)			Assisting medical faculty teaching***	No		Medical students, more senior than (or same as) your level/grade/year							A great deal	A little	A little
844	8
845	81	Czech Republic	Undergraduate entry (i.e. first degree in any subject)	Mixed preclinical and clinical	Third (3rd)	Peer-to-peer lectures*			Yes, non-compulsory & organised by an external group	Medical students, more junior than your level/grade/year	Medical students, more senior than (or same as) your level/grade/year						A great deal	A great deal
846	4
847	81	Iraq	Undergraduate entry (i.e. first degree in any subject)	Pre-clinical	Second (2nd)	Peer-to-peer lectures*		Assisting medical faculty teaching***	No		Medical students, more senior than (or same as) your level/grade/year						A great deal	A moderate amount	A moderate amount	A moderate amount
848	23	Egypt	Undergraduate entry (i.e. first degree in any subject)	Pre-clinical	Third (3rd)
849	8
850	0
851	23	Iraq	Undergraduate entry (i.e. first degree in any subject)	Pre-clinical	Second (2nd)
852	8
853	23	Czech Republic	Undergraduate entry (i.e. first degree in any subject)	Pre-clinical	First (1st)
854	65	Czech Republic	Undergraduate entry (i.e. first degree in any subject)	Pre-clinical	First (1st)				No					Other (please specify)
855	4
856	4
857	23	Iraq	Undergraduate entry (i.e. first degree in any subject)	Clinical	Fourth (4th)
858	46	Czech Republic	Undergraduate entry (i.e. first degree in any subject)	Mixed preclinical and clinical	First (1st)		Mentoring schemes**		No
859	23	Egypt	Undergraduate entry (i.e. first degree in any subject)	Pre-clinical	First (1st)
860	23	Egypt	Undergraduate entry (i.e. first degree in any subject)	Pre-clinical	First (1st)
861	23	Czech Republic	Undergraduate entry (i.e. first degree in any subject)	Pre-clinical	Second (2nd)
862	8
863	8
864	8
865	8
866	4
867	96	Egypt	Undergraduate entry (i.e. first degree in any subject)	Clinical	Fourth (4th)	Peer-to-peer lectures*	Mentoring schemes**		Yes, non-compulsory & organised by an external group	Medical students, more junior than your level/grade/year	Medical students, more senior than (or same as) your level/grade/year						A moderate amount	A lot	A lot	A lot	Never
868	23	Iraq	Undergraduate entry (i.e. first degree in any subject)	Mixed preclinical and clinical	Third (3rd)
869	46	Jordan	Post-graduate entry (i.e. after completing an initial degree)	Clinical	Seventh (7th)				Yes, compulsory & organised by the medical school
870	23	Czech Republic	Post-graduate entry (i.e. after completing an initial degree)	Pre-clinical	First (1st)
871	23	Egypt	Undergraduate entry (i.e. first degree in any subject)	Pre-clinical	First (1st)
872	23	Egypt	Undergraduate entry (i.e. first degree in any subject)	Pre-clinical	Second (2nd)
873	4
874	8
875	8
876	23	Egypt	Undergraduate entry (i.e. first degree in any subject)	Clinical	Fourth (4th)
877	8
878	8
879	4
880	4
881	0
882	4
883	8
884	23	Iraq	Undergraduate entry (i.e. first degree in any subject)	Pre-clinical	Second (2nd)
885	23	Czech Republic	Undergraduate entry (i.e. first degree in any subject)	Pre-clinical	First (1st)
886	23	Iraq	Undergraduate entry (i.e. first degree in any subject)	Mixed preclinical and clinical	Second (2nd)
887	8
888	81	Czech Republic	Undergraduate entry (i.e. first degree in any subject)	Pre-clinical	Third (3rd)			Assisting medical faculty teaching***	No	Medical students, more junior than your level/grade/year							A great deal
889	4
890	23	Czech Republic	Undergraduate entry (i.e. first degree in any subject)	Pre-clinical	First (1st)
891	23	Cuba	Post-graduate entry (i.e. after completing an initial degree)	Mixed preclinical and clinical	Second (2nd)
892	23	Iraq	Post-graduate entry (i.e. after completing an initial degree)	Mixed preclinical and clinical	Second (2nd)
893	8
894	8
895	81	Iraq	Undergraduate entry (i.e. first degree in any subject)	Mixed preclinical and clinical	Second (2nd)				No			Clinical doctors					A lot	A moderate amount	A little	A moderate amount
896	46	Czech Republic	Undergraduate entry (i.e. first degree in any subject)	Pre-clinical	First (1st)				No
897	8
898	23	Egypt	Undergraduate entry (i.e. first degree in any subject)	Clinical	Fourth (4th)
899	8
900	23	Czech Republic	Undergraduate entry (i.e. first degree in any subject)	Pre-clinical	Third (3rd)
901	23	Iraq	Undergraduate entry (i.e. first degree in any subject)	Clinical	First (1st)
902	23	Czech Republic	Undergraduate entry (i.e. first degree in any subject)	Mixed preclinical and clinical	Third (3rd)
903	23	Czech Republic	Undergraduate entry (i.e. first degree in any subject)	Pre-clinical	First (1st)
904	8
905	8
906	23	Czech Republic	Undergraduate entry (i.e. first degree in any subject)	Clinical	Fourth (4th)
907	4
908	8
909	23	Egypt	Undergraduate entry (i.e. first degree in any subject)	Pre-clinical	Third (3rd)
910	8
911	4
912	8
913	8
914	23	Czech Republic	Undergraduate entry (i.e. first degree in any subject)	Clinical	Sixth (6th)
915	23	Iraq	Undergraduate entry (i.e. first degree in any subject)	Clinical	Fourth (4th)
916	96	Iraq	Undergraduate entry (i.e. first degree in any subject)	Mixed preclinical and clinical	Third (3rd)				No						I have not provided any teaching
917	4
918	23	Czech Republic	Undergraduate entry (i.e. first degree in any subject)	Mixed preclinical and clinical	Third (3rd)
919	46	Czech Republic	Undergraduate entry (i.e. first degree in any subject)	Pre-clinical	First (1st)		Mentoring schemes**	Assisting medical faculty teaching***	No
920	23	Iraq	Undergraduate entry (i.e. first degree in any subject)	Mixed preclinical and clinical	Fourth (4th)
921	23	Russian Federation	Undergraduate entry (i.e. first degree in any subject)	Pre-clinical	First (1st)
922	81	Iraq	Undergraduate entry (i.e. first degree in any subject)	Clinical	Sixth (6th)			Assisting medical faculty teaching***	No			Clinical doctors					A moderate amount	A moderate amount	A moderate amount	None at all
923	23	Serbia	Undergraduate entry (i.e. first degree in any subject)	Mixed preclinical and clinical	Fourth (4th)
924	8
925	96	Egypt	Post-graduate entry (i.e. after completing an initial degree)	Pre-clinical	Third (3rd)				No						I have not provided any teaching
926	23	Czech Republic	Undergraduate entry (i.e. first degree in any subject)	Mixed preclinical and clinical	Fourth (4th)
927	8
928	65	Egypt	Undergraduate entry (i.e. first degree in any subject)	Pre-clinical	Third (3rd)				Yes, non-compulsory & organised by an external group	Medical students, more junior than your level/grade/year
929	46	Iraq	Undergraduate entry (i.e. first degree in any subject)	Mixed preclinical and clinical	Second (2nd)				Yes, non-compulsory & organised by an external group
930	23	Czech Republic	Undergraduate entry (i.e. first degree in any subject)	Pre-clinical	First (1st)
931	42	Iraq	Undergraduate entry (i.e. first degree in any subject)	Pre-clinical	Fifth (5th)	Peer-to-peer lectures*			Yes, non-compulsory & organised by an external group
932	23	Egypt	Undergraduate entry (i.e. first degree in any subject)	Mixed preclinical and clinical	Fourth (4th)
933	23	Czech Republic	Undergraduate entry (i.e. first degree in any subject)	Mixed preclinical and clinical	Third (3rd)
934	8
935	23	Czech Republic	Undergraduate entry (i.e. first degree in any subject)	Pre-clinical	Second (2nd)
936	23	Iraq	Undergraduate entry (i.e. first degree in any subject)	Pre-clinical	Second (2nd)
937	8
938	23	Slovenia	Undergraduate entry (i.e. first degree in any subject)	Clinical	Fourth (4th)
939	23	Czech Republic	Undergraduate entry (i.e. first degree in any subject)	Clinical	Third (3rd)
940	4
941	81	Bosnia and Herzegovina	Undergraduate entry (i.e. first degree in any subject)	Clinical	Fourth (4th)	Peer-to-peer lectures*			Yes, non-compulsory & organised by the medical school	Medical students, more junior than your level/grade/year	Medical students, more senior than (or same as) your level/grade/year						A lot	A lot		A lot
942	8
943	8
944	4
945	23	Czech Republic	Post-graduate entry (i.e. after completing an initial degree)	Pre-clinical	First (1st)
946	8
947	46	Pakistan	Post-graduate entry (i.e. after completing an initial degree)	Mixed preclinical and clinical	First (1st)				No
948	23	Egypt	Undergraduate entry (i.e. first degree in any subject)	Clinical	Fourth (4th)
949	8
950	8
951	96	Czech Republic	Undergraduate entry (i.e. first degree in any subject)	Clinical	Fourth (4th)				Yes, non-compulsory & organised by an external group						I have not provided any teaching
952	65	Iraq	Undergraduate entry (i.e. first degree in any subject)	Clinical	Fourth (4th)		Mentoring schemes**		Yes, non-compulsory & organised by an external group	Medical students, more junior than your level/grade/year
953	8
954	8
955	23	Iraq	Undergraduate entry (i.e. first degree in any subject)	Pre-clinical	Second (2nd)
956	8
957	4
958	4
959	8
960	8
961	8
962	8
963	23	Egypt	Undergraduate entry (i.e. first degree in any subject)	Clinical	Fourth (4th)
964	4
965	8
966	46	Egypt	Undergraduate entry (i.e. first degree in any subject)	Pre-clinical	Third (3rd)	Peer-to-peer lectures*			No
967	23	Egypt	Undergraduate entry (i.e. first degree in any subject)	Mixed preclinical and clinical	Fifth (5th)
968	23	Belarus	Undergraduate entry (i.e. first degree in any subject)	Pre-clinical	Third (3rd)
969	65	Egypt	Undergraduate entry (i.e. first degree in any subject)	Pre-clinical	Third (3rd)	Peer-to-peer lectures*			No		Medical students, more senior than (or same as) your level/grade/year
970	8
971	81	South Africa	Undergraduate entry (i.e. first degree in any subject)	Clinical	Fifth (5th)			Assisting medical faculty teaching***	No	Medical students, more junior than your level/grade/year							A moderate amount
972	8
973	23	Egypt	Undergraduate entry (i.e. first degree in any subject)	Mixed preclinical and clinical	Third (3rd)
974	4
975	23	Egypt	Post-graduate entry (i.e. after completing an initial degree)	Mixed preclinical and clinical	Third (3rd)
976	8
977	23	Egypt	Undergraduate entry (i.e. first degree in any subject)	Pre-clinical	Second (2nd)
978	96	Egypt	Undergraduate entry (i.e. first degree in any subject)	Pre-clinical	First (1st)	Peer-to-peer lectures*	Mentoring schemes**		No	Medical students, more junior than your level/grade/year	Medical students, more senior than (or same as) your level/grade/year			Other (please specify)		Social Media Specialists and in photoshop	A great deal	A great deal	A moderate amount	A lot	Around once a week
979	46	United Kingdom of Great Britain and Northern Ireland	Post-graduate entry (i.e. after completing an initial degree)	Clinical	Eighth (8th)	Peer-to-peer lectures*		Assisting medical faculty teaching***	Yes, compulsory & organised by the medical school
980	23	Slovakia	Undergraduate entry (i.e. first degree in any subject)	Mixed preclinical and clinical	Second (2nd)
981	4
982	23	Iraq	Undergraduate entry (i.e. first degree in any subject)	Pre-clinical	Second (2nd)
983	8
984	23	United Kingdom of Great Britain and Northern Ireland	Post-graduate entry (i.e. after completing an initial degree)	Pre-clinical	Second (2nd)
985	42	Slovakia	Undergraduate entry (i.e. first degree in any subject)	Pre-clinical	Second (2nd)				No
986	23	Sudan	Undergraduate entry (i.e. first degree in any subject)	Pre-clinical	Fifth (5th)
987	65	Egypt	Undergraduate entry (i.e. first degree in any subject)	Pre-clinical	Second (2nd)				No			Clinical doctors
988	46	Bosnia and Herzegovina	Undergraduate entry (i.e. first degree in any subject)	Pre-clinical	Third (3rd)	Peer-to-peer lectures*		Assisting medical faculty teaching***	Yes, non-compulsory & organised by an external group
989	23	Egypt	Undergraduate entry (i.e. first degree in any subject)	Mixed preclinical and clinical	Fourth (4th)
990	81	Kenya	Post-graduate entry (i.e. after completing an initial degree)	Mixed preclinical and clinical	First (1st)	Peer-to-peer lectures*	Mentoring schemes**		No	Medical students, more junior than your level/grade/year	Medical students, more senior than (or same as) your level/grade/year	Clinical doctors	Other members of the healthcare team				A great deal	A great deal	A lot	A lot
991	65	Egypt	Undergraduate entry (i.e. first degree in any subject)	Pre-clinical	Fourth (4th)		Mentoring schemes**		No		Medical students, more senior than (or same as) your level/grade/year
992	8
993	4
994	4
995	8
996	23	Egypt	Undergraduate entry (i.e. first degree in any subject)	Pre-clinical	Third (3rd)
997	8
998	42	Iraq	Undergraduate entry (i.e. first degree in any subject)	Mixed preclinical and clinical	Fifth (5th)	Peer-to-peer lectures*			Yes, non-compulsory & organised by the medical school
999	46	Egypt	Undergraduate entry (i.e. first degree in any subject)	Pre-clinical	Third (3rd)			Assisting medical faculty teaching***	No
1000	62	Iraq	Undergraduate entry (i.e. first degree in any subject)	Mixed preclinical and clinical	Fourth (4th)				No
1001	81	Egypt	Post-graduate entry (i.e. after completing an initial degree)	Pre-clinical	First (1st)				Yes, non-compulsory & organised by an external group	Medical students, more junior than your level/grade/year							A moderate amount	A moderate amount	A little	A lot
1002	8
1003	23	Egypt	Undergraduate entry (i.e. first degree in any subject)	Pre-clinical	Second (2nd)
1004	4
1005	4
1006	81	Egypt	Undergraduate entry (i.e. first degree in any subject)	Pre-clinical	First (1st)	Peer-to-peer lectures*	Mentoring schemes**	Assisting medical faculty teaching***	Yes, non-compulsory & organised by an external group		Medical students, more senior than (or same as) your level/grade/year						A moderate amount	A moderate amount	A moderate amount	A moderate amount
1007	4
1008	23	Egypt	Undergraduate entry (i.e. first degree in any subject)	Pre-clinical	Second (2nd)
1009	96	Egypt	Undergraduate entry (i.e. first degree in any subject)	Pre-clinical	Third (3rd)				No						I have not provided any teaching
1010	4
1011	8
1012	8
1013	8
1014	8
1015	96	Iraq	Undergraduate entry (i.e. first degree in any subject)	Pre-clinical	Second (2nd)		Mentoring schemes**		No						I have not provided any teaching
1016	8
1017	8
1018	23	Iraq	Undergraduate entry (i.e. first degree in any subject)	Clinical	Second (2nd)
1019	8
1020	42	Egypt	Undergraduate entry (i.e. first degree in any subject)	Pre-clinical	Second (2nd)		Mentoring schemes**		No
1021	8
1022	8
1023	8
1024	23	Iraq	Undergraduate entry (i.e. first degree in any subject)	Pre-clinical	Second (2nd)
1025	8
1026	8
1027	23	Iraq	Undergraduate entry (i.e. first degree in any subject)	Mixed preclinical and clinical	Second (2nd)
1028	4
1029	8
1030	4
1031	46	Iraq	Undergraduate entry (i.e. first degree in any subject)	Pre-clinical	Second (2nd)	Peer-to-peer lectures*			No
1032	0
1033	8
1034	46	Iraq	Undergraduate entry (i.e. first degree in any subject)	Pre-clinical	Second (2nd)			Assisting medical faculty teaching***	No
1035	23	Egypt	Undergraduate entry (i.e. first degree in any subject)	Mixed preclinical and clinical	Ninth (9th)
1036	4
1037	46	Iraq	Undergraduate entry (i.e. first degree in any subject)	Mixed preclinical and clinical	Fourth (4th)	Peer-to-peer lectures*			No
1038	8
1039	23	Iraq	Undergraduate entry (i.e. first degree in any subject)	Pre-clinical	Second (2nd)
1040	23	Iraq	Undergraduate entry (i.e. first degree in any subject)	Mixed preclinical and clinical	Sixth (6th)
1041	8
1042	4
1043	23	Egypt	Undergraduate entry (i.e. first degree in any subject)	Clinical	Sixth (6th)
1044	4
1045	0
1046	62	Egypt	Undergraduate entry (i.e. first degree in any subject)	Clinical	Fourth (4th)				No
1047	23	Iraq	Undergraduate entry (i.e. first degree in any subject)	Pre-clinical	Second (2nd)
1048	23	Iraq	Undergraduate entry (i.e. first degree in any subject)	Pre-clinical	Second (2nd)
1049	23	Egypt	Undergraduate entry (i.e. first degree in any subject)	Mixed preclinical and clinical	Fourth (4th)
1050	96	Egypt	Undergraduate entry (i.e. first degree in any subject)	Clinical	Fourth (4th)	Peer-to-peer lectures*	Mentoring schemes**		No	Medical students, more junior than your level/grade/year							A little			A moderate amount	Numerous times a year
1051	8
1052	23	Iraq	Undergraduate entry (i.e. first degree in any subject)	Mixed preclinical and clinical	Fourth (4th)
1053	65	Iraq	Undergraduate entry (i.e. first degree in any subject)	Clinical	Third (3rd)				No	Medical students, more junior than your level/grade/year
1054	8
1055	23	Egypt	Post-graduate entry (i.e. after completing an initial degree)	Clinical	Fifth (5th)
1056	8
1057	23	Iraq	Post-graduate entry (i.e. after completing an initial degree)	Pre-clinical	First (1st)
1058	0
1059	4
1060	8
1061	42	Egypt	Undergraduate entry (i.e. first degree in any subject)	Mixed preclinical and clinical	Second (2nd)				No
1062	8
1063	4
1064	23	Iraq	Undergraduate entry (i.e. first degree in any subject)	Mixed preclinical and clinical	Second (2nd)
1065	8
1066	23	Iraq	Undergraduate entry (i.e. first degree in any subject)	Pre-clinical	Second (2nd)
1067	23	Iraq	Undergraduate entry (i.e. first degree in any subject)	Mixed preclinical and clinical	Third (3rd)
1068	81	Egypt	Undergraduate entry (i.e. first degree in any subject)	Pre-clinical	Third (3rd)			Assisting medical faculty teaching***	Yes, non-compulsory & organised by an external group		Medical students, more senior than (or same as) your level/grade/year		Other members of the healthcare team				A little	A lot	A moderate amount	A great deal
1069	46	Egypt	Undergraduate entry (i.e. first degree in any subject)	Clinical	Fourth (4th)				No
1070	8
1071	46	United Kingdom of Great Britain and Northern Ireland	Post-graduate entry (i.e. after completing an initial degree)	Mixed preclinical and clinical	Second (2nd)	Peer-to-peer lectures*			Yes, compulsory & organised by the medical school
1072	4
1073	8
1074	8
1075	23	Iraq	Undergraduate entry (i.e. first degree in any subject)	Mixed preclinical and clinical	Third (3rd)
1076	8
1077	8
1078	8
1079	62	Egypt	Undergraduate entry (i.e. first degree in any subject)	Pre-clinical	Third (3rd)	Peer-to-peer lectures*			No
1080	8
1081	8
1082	8
1083	4
1084	8
1085	8
1086	8
1087	23	Egypt	Undergraduate entry (i.e. first degree in any subject)	Pre-clinical	Fourth (4th)
1088	8
1089	8
1090	8
1091	4
1092	23	Czech Republic	Undergraduate entry (i.e. first degree in any subject)	Pre-clinical	Second (2nd)
1093	23	Czech Republic	Undergraduate entry (i.e. first degree in any subject)	Mixed preclinical and clinical	First (1st)
1094	0
1095	65	Slovakia	Undergraduate entry (i.e. first degree in any subject)	Clinical	Fourth (4th)			Assisting medical faculty teaching***	No	Medical students, more junior than your level/grade/year
1096	23	Czech Republic	Undergraduate entry (i.e. first degree in any subject)	Clinical	Fifth (5th)
1097	23	Czech Republic	Undergraduate entry (i.e. first degree in any subject)	Pre-clinical	Third (3rd)
1098	8
1099	23	Czech Republic	Undergraduate entry (i.e. first degree in any subject)	Pre-clinical	First (1st)
1100	23	Czech Republic	Undergraduate entry (i.e. first degree in any subject)	Pre-clinical	First (1st)
1101	81	Czech Republic	Undergraduate entry (i.e. first degree in any subject)	Clinical	Sixth (6th)	Peer-to-peer lectures*	Mentoring schemes**		No	Medical students, more junior than your level/grade/year							A lot
1102	23	Czech Republic	Undergraduate entry (i.e. first degree in any subject)	Pre-clinical	Second (2nd)
1103	23	Czech Republic	Undergraduate entry (i.e. first degree in any subject)	Pre-clinical	Second (2nd)
1104	23	Czech Republic	Undergraduate entry (i.e. first degree in any subject)	Pre-clinical	First (1st)
1105	4
1106	46	Czech Republic	Undergraduate entry (i.e. first degree in any subject)	Pre-clinical	First (1st)				No
1107	23	Czech Republic	Undergraduate entry (i.e. first degree in any subject)	Pre-clinical	First (1st)
1108	23	Czech Republic	Undergraduate entry (i.e. first degree in any subject)	Pre-clinical	First (1st)
1109	23	Czech Republic	Undergraduate entry (i.e. first degree in any subject)	Pre-clinical	Second (2nd)
1110	8
1111	0
1112	23	Czech Republic	Undergraduate entry (i.e. first degree in any subject)	Mixed preclinical and clinical	Second (2nd)
1113	23	Czech Republic	Undergraduate entry (i.e. first degree in any subject)	Pre-clinical	Second (2nd)
1114	23	Czech Republic	Undergraduate entry (i.e. first degree in any subject)	Pre-clinical	Second (2nd)
1115	23	Czech Republic	Undergraduate entry (i.e. first degree in any subject)	Pre-clinical	First (1st)
1116	23	Jordan	Undergraduate entry (i.e. first degree in any subject)	Clinical	Sixth (6th)
1117	4
1118	8
1119	23	Czech Republic	Undergraduate entry (i.e. first degree in any subject)	Pre-clinical	First (1st)
1120	23	Egypt	Undergraduate entry (i.e. first degree in any subject)	Pre-clinical	Third (3rd)
1121	23	Czech Republic	Undergraduate entry (i.e. first degree in any subject)	Pre-clinical	First (1st)
1122	62	Czech Republic	Undergraduate entry (i.e. first degree in any subject)	Pre-clinical	First (1st)	Peer-to-peer lectures*			No
1123	4
1124	62	Jordan	Undergraduate entry (i.e. first degree in any subject)	Clinical	Fifth (5th)	Peer-to-peer lectures*			No
1125	23	Czech Republic	Undergraduate entry (i.e. first degree in any subject)	Mixed preclinical and clinical	Second (2nd)
1126	8
1127	23	Czech Republic	Post-graduate entry (i.e. after completing an initial degree)	Clinical	Fourth (4th)
1128	23	Czech Republic	Undergraduate entry (i.e. first degree in any subject)	Clinical	Fourth (4th)
1129	8
1130	23	Czech Republic	Undergraduate entry (i.e. first degree in any subject)	Pre-clinical	First (1st)
1131	23	Czech Republic	Undergraduate entry (i.e. first degree in any subject)	Pre-clinical	Second (2nd)
1132	42	Czech Republic	Undergraduate entry (i.e. first degree in any subject)	Pre-clinical	First (1st)				No
1133	4
1134	23	Czech Republic	Undergraduate entry (i.e. first degree in any subject)	Pre-clinical	First (1st)
1135	23	Egypt	Undergraduate entry (i.e. first degree in any subject)	Pre-clinical	Second (2nd)
1136	8
1137	65	Czech Republic	Undergraduate entry (i.e. first degree in any subject)	Clinical	Sixth (6th)	Peer-to-peer lectures*		Assisting medical faculty teaching***	No	Medical students, more junior than your level/grade/year	Medical students, more senior than (or same as) your level/grade/year
1138	4
1139	23	Jordan	Undergraduate entry (i.e. first degree in any subject)	Pre-clinical	First (1st)
1140	81	Czech Republic	Undergraduate entry (i.e. first degree in any subject)	Pre-clinical	Second (2nd)	Peer-to-peer lectures*			No	Medical students, more junior than your level/grade/year	Medical students, more senior than (or same as) your level/grade/year						A moderate amount	A moderate amount
1141	4
1142	23	Czech Republic	Undergraduate entry (i.e. first degree in any subject)	Pre-clinical	Third (3rd)
1143	23	Czech Republic	Undergraduate entry (i.e. first degree in any subject)	Pre-clinical	First (1st)
1144	81	Czech Republic	Undergraduate entry (i.e. first degree in any subject)	Pre-clinical	First (1st)	Peer-to-peer lectures*			Yes, non-compulsory & organised by the medical school					Other (please specify)		High school students	A lot	A lot	A lot	A lot
1145	23	Czech Republic	Post-graduate entry (i.e. after completing an initial degree)	Pre-clinical	First (1st)
1146	23	Czech Republic	Undergraduate entry (i.e. first degree in any subject)	Pre-clinical	First (1st)
1147	23	Czech Republic	Undergraduate entry (i.e. first degree in any subject)	Clinical	Fifth (5th)
1148	8
1149	8
1150	8
1151	65	France	Post-graduate entry (i.e. after completing an initial degree)	Clinical	Ninth (9th)			Assisting medical faculty teaching***	Yes, compulsory & organised by the medical school			Clinical doctors
1152	46	Slovakia	Undergraduate entry (i.e. first degree in any subject)	Pre-clinical	First (1st)				No
1153	23	Netherlands	Undergraduate entry (i.e. first degree in any subject)	Clinical	Sixth (6th)
1154	8
1155	8
1156	23	Morocco	Undergraduate entry (i.e. first degree in any subject)	Mixed preclinical and clinical	Eighth (8th)
1157	8
